# Supplementary material for: Characterization of DNA Methylation Associated Gene Regulatory Networks During Stomach Cancer Progression
Source: Front Genet. 2019 Feb 4;9:711. doi: 10.3389/fgene.2018.00711 (PMC6369581; doi:10.3389/fgene.2018.00711)
Supplement: Supplementary file 1 [file Table_1.XLSX]

## Sheet: Sheet1
GO enrichment analysis results of the fully methylated probe-linked genes in normal samples
Category	Term	Count	%	PValue	Genes	List Total	Pop Hits	Pop Total	Fold Enrichment
GOTERM_BP_FAT	GO:0006952~defense response	17	9.13978	0.000911327	DCD, PRF1, APOBEC1, S100A8, CFB, IL1RN, LYZ, C4BPB, ITGB2, DEFB126, NLRP3, TLR9, APOA4, SARM1, DEFB118, PLA2G2A, MST1R	146	615	13528	2.56127
GOTERM_BP_FAT	GO:0015697~quaternary ammonium group transport	3	1.6129	0.00701838	SLC44A2, SLC22A3, PDZK1	146	12	13528	23.1644
GOTERM_BP_FAT	GO:0042742~defense response to bacterium	6	3.22581	0.00708036	DCD, DEFB118, LYZ, PLA2G2A, DEFB126, TLR9	146	112	13528	4.9638
GOTERM_BP_FAT	GO:0043691~reverse cholesterol transport	3	1.6129	0.0124081	APOA4, HNF1A, SCARB1	146	16	13528	17.3733
GOTERM_BP_FAT	GO:0045087~innate immune response	6	3.22581	0.0164599	APOA4, SARM1, CFB, DEFB118, C4BPB, TLR9	146	138	13528	4.02859
GOTERM_BP_FAT	GO:0009617~response to bacterium	7	3.76344	0.0177294	DCD, DEFB118, LYZ, PLA2G2A, DEFB126, SCARB1, TLR9	146	193	13528	3.36064
GOTERM_BP_FAT	GO:0034368~protein-lipid complex remodeling	3	1.6129	0.0191052	APOA4, PLA2G2A, SCARB1	146	20	13528	13.8986
GOTERM_BP_FAT	GO:0034369~plasma lipoprotein particle remodeling	3	1.6129	0.0191052	APOA4, PLA2G2A, SCARB1	146	20	13528	13.8986
GOTERM_BP_FAT	GO:0034367~macromolecular complex remodeling	3	1.6129	0.0191052	APOA4, PLA2G2A, SCARB1	146	20	13528	13.8986
GOTERM_BP_FAT	GO:0043123~positive regulation of I-kappaB kinase/NF-kappaB cascade	5	2.68817	0.0203648	SECTM1, SLC44A2, PLEKHG5, RHOC, EEF1D	146	97	13528	4.77616
GOTERM_BP_FAT	GO:0015695~organic cation transport	3	1.6129	0.0249145	SLC44A2, SLC22A3, PDZK1	146	23	13528	12.0858
GOTERM_BP_FAT	GO:0043122~regulation of I-kappaB kinase/NF-kappaB cascade	5	2.68817	0.0279694	SECTM1, SLC44A2, PLEKHG5, RHOC, EEF1D	146	107	13528	4.32979
GOTERM_BP_FAT	GO:0007249~I-kappaB kinase/NF-kappaB cascade	4	2.15054	0.0300172	TNFRSF10A, TNFSF14, TLR9, CARD10	146	63	13528	5.88302
GOTERM_BP_FAT	GO:0044243~multicellular organismal catabolic process	3	1.6129	0.0313453	APOA4, ADAMTS14, MMP26	146	26	13528	10.6913
GOTERM_BP_FAT	GO:0003099~positive regulation of the force of heart contraction by chemical signal	2	1.07527	0.0318144	ADRB1, EDN2	146	3	13528	61.7717
GOTERM_BP_FAT	GO:0010740~positive regulation of protein kinase cascade	6	3.22581	0.033871	CSF2, SECTM1, SLC44A2, PLEKHG5, RHOC, EEF1D	146	167	13528	3.32901
GOTERM_BP_FAT	GO:0007155~cell adhesion	14	7.52688	0.0376344	CLDN18, LYPD3, CLDN4, CDHR5, ITGB2, CXADR, APOA4, PVRL4, COL17A1, ANXA9, CD93, DEFB118, LAMC2, SCARB1	146	700	13528	1.85315
GOTERM_BP_FAT	GO:0022610~biological adhesion	14	7.52688	0.038	CLDN18, LYPD3, CLDN4, CDHR5, ITGB2, CXADR, APOA4, PVRL4, COL17A1, ANXA9, CD93, DEFB118, LAMC2, SCARB1	146	701	13528	1.85051
GOTERM_BP_FAT	GO:0003057~regulation of the force of heart contraction by chemical signal	2	1.07527	0.0421942	ADRB1, EDN2	146	4	13528	46.3288
GOTERM_BP_FAT	GO:0055085~transmembrane transport	12	6.45161	0.042298	SLC39A14, SLC26A3, TRPM6, SLC25A33, SLC22A3, SLC22A6, SCARB1, SLC39A5, AQP10, CNGB3, PDZK1, AQP2	146	569	13528	1.95411
GOTERM_BP_FAT	GO:0007498~mesoderm development	4	2.15054	0.0450478	SECTM1, HNF1A, CHRD, MEST	146	74	13528	5.00852
