# Supplementary material for: Characterization of DNA Methylation Associated Gene Regulatory Networks During Stomach Cancer Progression
Source: Front Genet. 2019 Feb 4;9:711. doi: 10.3389/fgene.2018.00711 (PMC6369581; doi:10.3389/fgene.2018.00711)
Supplement: Supplementary file 2 [file Table_2.XLSX]

## Sheet: Sheet1
GO enrichment analysis results of the commonly hyper-methylated probe linked genes
Category	Term	Count	%	PValue	Genes	List Total	Pop Hits	Pop Total	Fold Enrichment
GOTERM_BP_FAT	GO:0001501~skeletal system development	17	7.76256	7.33816e-06	BMP3, AEBP1, FBN1, SOX5, IGF2, SPARC, NPR3, HOXB4, COL19A1, HOXD3, BCL2, NKX3-2, ALX4, TLL1, TWIST1, IGFBP5, ALX1	185	319	13528	3.89691
GOTERM_BP_FAT	GO:0006928~cell motion	21	9.58904	7.33872e-06	DCC, EGR2, VAV3, GDF7, VIM, EMX2, ITGA4, ELMO1, LAMA1, EDNRB, CDH13, BDNF, LTB4R2, POU4F1, VCAN, SCNN1B, FGF2, RUNX3, THBS4, TWIST1, FEZ1	185	475	13528	3.23286
GOTERM_BP_FAT	GO:0030182~neuron differentiation	20	9.13242	8.26046e-06	PHOX2A, DCC, KCNMA1, EGR2, BHLHE22, GDF7, EMX2, BRSK2, SOX5, NTNG1, THY1, BDNF, RASGRF1, BCL2, POU4F1, VCAN, SLITRK5, RUNX3, NGF, FEZ1	185	438	13528	3.33901
GOTERM_BP_FAT	GO:0007616~long-term memory	5	2.28311	1.50571e-05	CHST10, ADCY8, RASGRF1, GRIA1, CRH	185	12	13528	30.4685
GOTERM_BP_FAT	GO:0007267~cell-cell signaling	23	10.5023	2.20879e-05	KCNMA1, BMP3, KIF5A, KCNA1, MME, IGF2, PCDH8, GRIA4, GREM1, SNAI2, POMC, GJC1, KCNQ5, GAD2, SSTR2, BDNF, CAMK4, GRIA1, SYN2, CRH, GRID2, SST, FGF2	185	600	13528	2.8031
GOTERM_BP_FAT	GO:0043067~regulation of programmed cell death	27	12.3288	3.95973e-05	DCC, PREX1, STAT5A, TNFRSF8, EDNRB, BDNF, BCL2, ALDH1A3, GRID2, NKX3-2, POU4F1, ALX4, FGF2, RUNX3, KCNMA1, VAV3, CIDEB, ESR1, PDE3A, IGF2, PROK2, CDH13, RASGRF1, CRH, FAIM3, SST, NGF	185	812	13528	2.43147
GOTERM_BP_FAT	GO:0010941~regulation of cell death	27	12.3288	4.21329e-05	DCC, PREX1, STAT5A, TNFRSF8, EDNRB, BDNF, BCL2, ALDH1A3, GRID2, NKX3-2, POU4F1, ALX4, FGF2, RUNX3, KCNMA1, VAV3, CIDEB, ESR1, PDE3A, IGF2, PROK2, CDH13, RASGRF1, CRH, FAIM3, SST, NGF	185	815	13528	2.42252
GOTERM_BP_FAT	GO:0030030~cell projection organization	17	7.76256	4.29369e-05	DCC, DNM3, EGR2, VAV3, GDF7, NTNG1, CDH13, BDNF, RASGRF1, BCL2, POU4F1, VCAN, SLITRK5, RUNX3, THBS4, NGF, FEZ1	185	368	13528	3.37803
GOTERM_BP_FAT	GO:0042981~regulation of apoptosis	26	11.8721	9.0552e-05	DCC, STAT5A, PREX1, TNFRSF8, EDNRB, BDNF, ALDH1A3, BCL2, GRID2, NKX3-2, POU4F1, ALX4, RUNX3, KCNMA1, VAV3, CIDEB, ESR1, PDE3A, IGF2, PROK2, CDH13, RASGRF1, CRH, FAIM3, SST, NGF	185	804	13528	2.36472
GOTERM_BP_FAT	GO:0016477~cell migration	14	6.39269	0.000103272	DCC, VAV3, EMX2, ITGA4, EDNRB, CDH13, LAMA1, LTB4R2, POU4F1, VCAN, SCNN1B, FGF2, TWIST1, THBS4	185	276	13528	3.7092
GOTERM_BP_FAT	GO:0007613~memory	6	2.73973	0.000174429	CHST10, ADCY8, RASGRF1, GRIA1, CRH, NGF	185	39	13528	11.2499
GOTERM_BP_FAT	GO:0031175~neuron projection development	13	5.93607	0.000199993	DCC, EGR2, GDF7, NTNG1, BDNF, RASGRF1, BCL2, POU4F1, VCAN, SLITRK5, RUNX3, NGF, FEZ1	185	256	13528	3.71334
GOTERM_BP_FAT	GO:0007268~synaptic transmission	14	6.39269	0.000220505	KCNMA1, KIF5A, KCNA1, GRIA4, GJC1, KCNQ5, GAD2, CAMK4, GRIA1, SYN2, GRID2, CRH, SST, FGF2	185	298	13528	3.43537
GOTERM_BP_FAT	GO:0048870~cell motility	14	6.39269	0.000294482	DCC, VAV3, EMX2, ITGA4, EDNRB, CDH13, LAMA1, LTB4R2, POU4F1, VCAN, SCNN1B, FGF2, TWIST1, THBS4	185	307	13528	3.33466
GOTERM_BP_FAT	GO:0051674~localization of cell	14	6.39269	0.000294482	DCC, VAV3, EMX2, ITGA4, EDNRB, CDH13, LAMA1, LTB4R2, POU4F1, VCAN, SCNN1B, FGF2, TWIST1, THBS4	185	307	13528	3.33466
GOTERM_BP_FAT	GO:0019226~transmission of nerve impulse	15	6.84932	0.000309032	KCNMA1, EGR2, KIF5A, KCNA1, GRIA4, GJC1, KCNQ5, GAD2, CAMK4, GRIA1, SYN2, CRH, GRID2, SST, FGF2	185	350	13528	3.1339
GOTERM_BP_FAT	GO:0007409~axonogenesis	11	5.02283	0.000309251	DCC, BDNF, EGR2, GDF7, BCL2, NTNG1, VCAN, POU4F1, SLITRK5, RUNX3, FEZ1	185	193	13528	4.16771
GOTERM_BP_FAT	GO:0044057~regulation of system process	14	6.39269	0.000313271	KCNMA1, EGR2, KCNB2, IGF2, GRIA4, EDNRB, PROK2, SSTR2, BDNF, RASGRF1, CRH, CACNA1G, SCN5A, NGF	185	309	13528	3.31308
GOTERM_BP_FAT	GO:0002009~morphogenesis of an epithelium	8	3.65297	0.000450521	LAMA1, HOXB4, ALDH1A3, BCL2, PCDH8, GREM1, TWIST1, ALX1	185	101	13528	5.79203
GOTERM_BP_FAT	GO:0045664~regulation of neuron differentiation	9	4.10959	0.000464008	BDNF, DTX1, BCL2, HOXD3, SOX5, VWC2, NEUROG3, THY1, NGF	185	133	13528	4.94826
GOTERM_BP_FAT	GO:0060284~regulation of cell development	11	5.02283	0.000498299	BDNF, DTX1, BCL2, HOXD3, SOX5, VWC2, IGF2, NEUROG3, FGF2, THY1, NGF	185	205	13528	3.92374
GOTERM_BP_FAT	GO:0000904~cell morphogenesis involved in differentiation	12	5.47945	0.000507558	DCC, BDNF, EGR2, GDF7, BCL2, EOMES, NTNG1, VCAN, POU4F1, SLITRK5, RUNX3, FEZ1	185	244	13528	3.59628
GOTERM_BP_FAT	GO:0048667~cell morphogenesis involved in neuron differentiation	11	5.02283	0.000579273	DCC, BDNF, EGR2, GDF7, BCL2, NTNG1, VCAN, POU4F1, SLITRK5, RUNX3, FEZ1	185	209	13528	3.84865
GOTERM_BP_FAT	GO:0048812~neuron projection morphogenesis	11	5.02283	0.000668739	DCC, BDNF, EGR2, GDF7, BCL2, NTNG1, VCAN, POU4F1, SLITRK5, RUNX3, FEZ1	185	213	13528	3.77637
GOTERM_BP_FAT	GO:0048666~neuron development	14	6.39269	0.00075166	DCC, EGR2, GDF7, NTNG1, THY1, BDNF, RASGRF1, BCL2, POU4F1, VCAN, SLITRK5, RUNX3, NGF, FEZ1	185	339	13528	3.01988
GOTERM_BP_FAT	GO:0006355~regulation of transcription, DNA-dependent	41	18.7215	0.000763225	ZNF85, STAT5A, TBX21, SOX5, ZNF154, ZNF331, ZNF677, FLI1, NKX3-2, POU4F1, ALX4, FGF2, RUNX3, ALX1, TWIST1, ZNF577, PHOX2A, ZNF43, BMP3, ERG, EGR2, ZNF542, ZNF569, EMX2, ZNF667, EOMES, ESR1, IGF2, NEUROG3, SNAI2, ZNF549, PKIA, TRIM22, ZFP82, HOXB4, ZNF718, ZNF671, HOXD3, IRF4, ZNF570, ZSCAN12	185	1773	13528	1.69097
GOTERM_BP_FAT	GO:0048729~tissue morphogenesis	10	4.56621	0.00079301	LAMA1, HOXB4, ALDH1A3, BCL2, EOMES, PCDH8, GREM1, RUNX3, TWIST1, ALX1	185	180	13528	4.06246
GOTERM_BP_FAT	GO:0007611~learning or memory	8	3.65297	0.000794098	BDNF, EGR2, CHST10, ADCY8, RASGRF1, GRIA1, CRH, NGF	185	111	13528	5.27022
GOTERM_BP_FAT	GO:0031280~negative regulation of cyclase activity	6	2.73973	0.000884313	EDNRB, SSTR2, RGS1, ADCY8, LTB4R2, NPR3	185	55	13528	7.9772
GOTERM_BP_FAT	GO:0051350~negative regulation of lyase activity	6	2.73973	0.000884313	EDNRB, SSTR2, RGS1, ADCY8, LTB4R2, NPR3	185	55	13528	7.9772
GOTERM_BP_FAT	GO:0007194~negative regulation of adenylate cyclase activity	6	2.73973	0.000884313	EDNRB, SSTR2, RGS1, ADCY8, LTB4R2, NPR3	185	55	13528	7.9772
GOTERM_BP_FAT	GO:0006939~smooth muscle contraction	5	2.28311	0.000995737	KCNMA1, EDNRB, SSTR2, MYH11, CACNA1G	185	33	13528	11.0794
GOTERM_BP_FAT	GO:0032989~cellular component morphogenesis	15	6.84932	0.00106899	DCC, EGR2, GDF7, BRSK2, EOMES, NTNG1, LAMA1, BDNF, BCL2, MYH11, POU4F1, VCAN, SLITRK5, RUNX3, FEZ1	185	397	13528	2.76288
GOTERM_BP_FAT	GO:0045597~positive regulation of cell differentiation	11	5.02283	0.00116812	BDNF, BCL2, STAT5A, HOXD3, EOMES, VWC2, ITPKB, IGF2, NEUROG3, FGF2, NGF	185	229	13528	3.51252
GOTERM_BP_FAT	GO:0000902~cell morphogenesis	14	6.39269	0.00117524	DCC, EGR2, GDF7, BRSK2, EOMES, NTNG1, LAMA1, BDNF, BCL2, POU4F1, VCAN, SLITRK5, RUNX3, FEZ1	185	356	13528	2.87568
GOTERM_BP_FAT	GO:0051252~regulation of RNA metabolic process	41	18.7215	0.00117892	ZNF85, STAT5A, TBX21, SOX5, ZNF154, ZNF331, ZNF677, FLI1, NKX3-2, POU4F1, ALX4, FGF2, RUNX3, ALX1, TWIST1, ZNF577, PHOX2A, ZNF43, BMP3, ERG, EGR2, ZNF542, ZNF569, EMX2, ZNF667, EOMES, ESR1, IGF2, NEUROG3, SNAI2, ZNF549, PKIA, TRIM22, ZFP82, HOXB4, ZNF718, ZNF671, HOXD3, IRF4, ZNF570, ZSCAN12	185	1813	13528	1.65367
GOTERM_BP_FAT	GO:0051960~regulation of nervous system development	10	4.56621	0.00125724	BDNF, DTX1, BCL2, HOXD3, SOX5, VWC2, NEUROG3, FGF2, THY1, NGF	185	192	13528	3.80856
GOTERM_BP_FAT	GO:0007155~cell adhesion	21	9.58904	0.00136001	AEBP1, CLSTN2, NELL2, PCDHB1, CPXM2, PCDH8, ITGA4, THY1, LAMA1, CDH13, COL19A1, COL14A1, CHST10, BCL2, CPXM1, VCAN, JAM2, CHL1, THBS4, FEZ1, ALX1	185	700	13528	2.19373
GOTERM_BP_FAT	GO:0022610~biological adhesion	21	9.58904	0.00138345	AEBP1, CLSTN2, NELL2, PCDHB1, CPXM2, PCDH8, ITGA4, THY1, LAMA1, CDH13, COL19A1, COL14A1, CHST10, BCL2, CPXM1, VCAN, JAM2, CHL1, THBS4, FEZ1, ALX1	185	701	13528	2.1906
GOTERM_BP_FAT	GO:0007422~peripheral nervous system development	5	2.28311	0.00138862	EDNRB, EGR2, POU4F1, NEUROG3, NGF	185	36	13528	10.1562
GOTERM_BP_FAT	GO:0048511~rhythmic process	8	3.65297	0.00182277	KCNMA1, PROK2, EGR2, BCL2, STAT5A, CRH, PROKR2, ANGPT1	185	128	13528	4.57027
GOTERM_BP_FAT	GO:0048858~cell projection morphogenesis	11	5.02283	0.00192517	DCC, BDNF, EGR2, GDF7, BCL2, NTNG1, VCAN, POU4F1, SLITRK5, RUNX3, FEZ1	185	245	13528	3.28313
GOTERM_BP_FAT	GO:0050767~regulation of neurogenesis	9	4.10959	0.00194563	BDNF, DTX1, BCL2, HOXD3, SOX5, VWC2, NEUROG3, THY1, NGF	185	166	13528	3.96457
GOTERM_BP_FAT	GO:0002521~leukocyte differentiation	8	3.65297	0.00208022	FLT3, BCL2, STAT5A, EOMES, ITPKB, IRF4, ITGA4, BLNK	185	131	13528	4.46561
GOTERM_BP_FAT	GO:0030334~regulation of cell migration	9	4.10959	0.0021762	LAMA1, CDH13, BCL2, IGF2, GREM1, SST, FGF2, IGFBP5, THY1	185	169	13528	3.89419
GOTERM_BP_FAT	GO:0032990~cell part morphogenesis	11	5.02283	0.00266	DCC, BDNF, EGR2, GDF7, BCL2, NTNG1, VCAN, POU4F1, SLITRK5, RUNX3, FEZ1	185	256	13528	3.14206
GOTERM_BP_FAT	GO:0030155~regulation of cell adhesion	8	3.65297	0.00267886	LAMA1, CDH13, EGFLAM, VAV3, CYTIP, BCL2, STAT5A, VWC2	185	137	13528	4.27003
GOTERM_BP_FAT	GO:0030098~lymphocyte differentiation	7	3.19635	0.00280496	FLT3, BCL2, STAT5A, EOMES, ITPKB, ITGA4, BLNK	185	103	13528	4.96961
GOTERM_BP_FAT	GO:0048534~hemopoietic or lymphoid organ development	11	5.02283	0.00297103	HOXB4, FLT3, BCL2, STAT5A, NKX3-2, EOMES, ITPKB, IRF4, ITGA4, ADD2, BLNK	185	260	13528	3.09372
GOTERM_BP_FAT	GO:0046668~regulation of retinal cell programmed cell death	3	1.36986	0.00369427	BDNF, BCL2, FGF2	185	7	13528	31.339
GOTERM_BP_FAT	GO:0045666~positive regulation of neuron differentiation	4	1.82648	0.00405999	BDNF, HOXD3, VWC2, NEUROG3	185	24	13528	12.1874
GOTERM_BP_FAT	GO:0016337~cell-cell adhesion	11	5.02283	0.00453131	CDH13, COL14A1, COL19A1, CLSTN2, BCL2, PCDHB1, PCDH8, ITGA4, JAM2, THY1, ALX1	185	276	13528	2.91438
GOTERM_BP_FAT	GO:0002520~immune system development	11	5.02283	0.00453131	HOXB4, FLT3, BCL2, STAT5A, NKX3-2, EOMES, ITPKB, IRF4, ITGA4, ADD2, BLNK	185	276	13528	2.91438
GOTERM_BP_FAT	GO:0051094~positive regulation of developmental process	11	5.02283	0.00476111	BDNF, BCL2, STAT5A, HOXD3, EOMES, VWC2, ITPKB, IGF2, NEUROG3, FGF2, NGF	185	278	13528	2.89341
GOTERM_BP_FAT	GO:0040012~regulation of locomotion	9	4.10959	0.00476998	LAMA1, CDH13, BCL2, IGF2, GREM1, SST, FGF2, IGFBP5, THY1	185	192	13528	3.4277
GOTERM_BP_FAT	GO:0007610~behavior	15	6.84932	0.00489447	KCNMA1, PROK2, EDNRB, BDNF, EGR2, CHST10, RASGRF1, ADCY8, GRIA1, BCL2, LTB4R2, CRH, POU4F1, FGF2, NGF	185	469	13528	2.33873
GOTERM_BP_FAT	GO:0051270~regulation of cell motion	9	4.10959	0.00491289	LAMA1, CDH13, BCL2, IGF2, GREM1, SST, FGF2, IGFBP5, THY1	185	193	13528	3.40994
GOTERM_BP_FAT	GO:0030097~hemopoiesis	10	4.56621	0.00502422	HOXB4, FLT3, BCL2, STAT5A, EOMES, ITPKB, IRF4, ITGA4, ADD2, BLNK	185	236	13528	3.09849
GOTERM_BP_FAT	GO:0003002~regionalization	9	4.10959	0.00554936	HOXB4, EGR2, SFRP2, HOXD3, EMX2, PCDH8, GREM1, ALX4, ALX1	185	197	13528	3.34071
GOTERM_BP_FAT	GO:0006350~transcription	43	19.6347	0.00562043	ZNF85, AEBP1, STAT5A, TBX21, SOX5, ZNF781, MYEF2, ZNF154, ZNF331, ZNF677, ZNF660, FLI1, NKX3-2, POU4F1, ALX4, RUNX3, ALX1, TWIST1, ZNF577, PHOX2A, ZNF43, ERG, EGR2, BHLHE22, ZNF542, DTX1, ZNF569, ZNF667, EOMES, ESR1, NEUROG3, SNAI2, ZNF549, MSC, TOX2, ZFP82, EYA4, HOXB4, ZNF718, ZNF671, HOXD3, IRF4, ZNF570	185	2101	13528	1.49659
GOTERM_BP_FAT	GO:0046649~lymphocyte activation	9	4.10959	0.00586584	FLT3, BCL2, STAT5A, EOMES, ITPKB, IGF2, IRF4, ITGA4, BLNK	185	199	13528	3.30713
GOTERM_BP_FAT	GO:0045321~leukocyte activation	10	4.56621	0.00590167	FLT3, PREX1, BCL2, STAT5A, EOMES, ITPKB, IGF2, IRF4, ITGA4, BLNK	185	242	13528	3.02167
GOTERM_BP_FAT	GO:0043065~positive regulation of apoptosis	14	6.39269	0.00596681	DCC, KCNMA1, VAV3, PREX1, CIDEB, TNFRSF8, RASGRF1, BCL2, ALDH1A3, CRH, POU4F1, SST, RUNX3, NGF	185	430	13528	2.38079
GOTERM_BP_FAT	GO:0043068~positive regulation of programmed cell death	14	6.39269	0.00631371	DCC, KCNMA1, VAV3, PREX1, CIDEB, TNFRSF8, RASGRF1, BCL2, ALDH1A3, CRH, POU4F1, SST, RUNX3, NGF	185	433	13528	2.3643
GOTERM_BP_FAT	GO:0010942~positive regulation of cell death	14	6.39269	0.0065538	DCC, KCNMA1, VAV3, PREX1, CIDEB, TNFRSF8, RASGRF1, BCL2, ALDH1A3, CRH, POU4F1, SST, RUNX3, NGF	185	435	13528	2.35343
GOTERM_BP_FAT	GO:0043062~extracellular structure organization	8	3.65297	0.0068813	RECK, DNM3, EGFLAM, COL14A1, COL19A1, MYH11, POU4F1, ADAMTS3	185	163	13528	3.58892
GOTERM_BP_FAT	GO:0050877~neurological system process	28	12.7854	0.00706647	ADCY8, KCNA1, GJC1, KCNQ5, GAD2, PDE6C, BDNF, CRYGD, CHST10, SYN2, GRID2, POU4F1, SCNN1B, FGF2, KCNMA1, EGR2, KIF5A, EFEMP1, GRIA4, GUCY2D, PROK2, EYA4, CAMK4, RASGRF1, GRIA1, CRH, SST, NGF	185	1210	13528	1.69213
GOTERM_BP_FAT	GO:0030336~negative regulation of cell migration	5	2.28311	0.00746635	BCL2, GREM1, FGF2, IGFBP5, THY1	185	57	13528	6.41441
GOTERM_BP_FAT	GO:0042110~T cell activation	7	3.19635	0.00748615	FLT3, BCL2, STAT5A, EOMES, ITPKB, IGF2, IRF4	185	126	13528	4.06246
GOTERM_BP_FAT	GO:0043523~regulation of neuron apoptosis	6	2.73973	0.00763412	BDNF, BCL2, CRH, ESR1, GRID2, NGF	185	90	13528	4.87495
GOTERM_BP_FAT	GO:0043066~negative regulation of apoptosis	12	5.47945	0.00914928	PROK2, CDH13, EDNRB, BDNF, BCL2, STAT5A, NKX3-2, ESR1, FAIM3, PDE3A, IGF2, NGF	185	354	13528	2.47879
GOTERM_BP_FAT	GO:0048598~embryonic morphogenesis	11	5.02283	0.00933931	HOXB4, ALDH1A3, HOXD3, NKX3-2, EOMES, PCDH8, FBN2, GREM1, ALX4, TWIST1, ALX1	185	307	13528	2.62009
GOTERM_BP_FAT	GO:0040013~negative regulation of locomotion	5	2.28311	0.00945977	BCL2, GREM1, FGF2, IGFBP5, THY1	185	61	13528	5.9938
GOTERM_BP_FAT	GO:0045761~regulation of adenylate cyclase activity	6	2.73973	0.00995086	EDNRB, SSTR2, RGS1, ADCY8, LTB4R2, NPR3	185	96	13528	4.57027
GOTERM_BP_FAT	GO:0043069~negative regulation of programmed cell death	12	5.47945	0.0100962	PROK2, CDH13, EDNRB, BDNF, BCL2, STAT5A, NKX3-2, ESR1, FAIM3, PDE3A, IGF2, NGF	185	359	13528	2.44427
GOTERM_BP_FAT	GO:0060548~negative regulation of cell death	12	5.47945	0.0102943	PROK2, CDH13, EDNRB, BDNF, BCL2, STAT5A, NKX3-2, ESR1, FAIM3, PDE3A, IGF2, NGF	185	360	13528	2.43748
GOTERM_BP_FAT	GO:0051271~negative regulation of cell motion	5	2.28311	0.0105745	BCL2, GREM1, FGF2, IGFBP5, THY1	185	63	13528	5.80352
GOTERM_BP_FAT	GO:0007389~pattern specification process	10	4.56621	0.0108794	HOXB4, EGR2, SFRP2, HOXD3, EMX2, NKX3-2, PCDH8, GREM1, ALX4, ALX1	185	267	13528	2.73874
GOTERM_BP_FAT	GO:0045885~positive regulation of survival gene product expression	3	1.36986	0.0111029	CDH13, STAT5A, ESR1	185	12	13528	18.2811
GOTERM_BP_FAT	GO:0031279~regulation of cyclase activity	6	2.73973	0.0112729	EDNRB, SSTR2, RGS1, ADCY8, LTB4R2, NPR3	185	99	13528	4.43178
GOTERM_BP_FAT	GO:0015672~monovalent inorganic cation transport	11	5.02283	0.0117565	KCNMA1, SLC8A3, KCNQ5, KCNB2, KCNN2, KCNA1, KCNA3, KCNA6, NALCN, SCNN1B, SCN5A	185	318	13528	2.52946
GOTERM_BP_FAT	GO:0030217~T cell differentiation	5	2.28311	0.0117709	FLT3, BCL2, STAT5A, EOMES, ITPKB	185	65	13528	5.62495
GOTERM_BP_FAT	GO:0009952~anterior/posterior pattern formation	7	3.19635	0.0122179	HOXB4, SFRP2, HOXD3, EMX2, PCDH8, ALX4, ALX1	185	140	13528	3.65622
GOTERM_BP_FAT	GO:0030817~regulation of cAMP biosynthetic process	6	2.73973	0.012218	EDNRB, SSTR2, RGS1, ADCY8, LTB4R2, NPR3	185	101	13528	4.34402
GOTERM_BP_FAT	GO:0051339~regulation of lyase activity	6	2.73973	0.012218	EDNRB, SSTR2, RGS1, ADCY8, LTB4R2, NPR3	185	101	13528	4.34402
GOTERM_BP_FAT	GO:0060429~epithelium development	9	4.10959	0.0125126	LAMA1, HOXB4, ALDH1A3, BCL2, PCDH8, NEUROG3, GREM1, TWIST1, ALX1	185	227	13528	2.8992
GOTERM_BP_FAT	GO:0030814~regulation of cAMP metabolic process	6	2.73973	0.0132155	EDNRB, SSTR2, RGS1, ADCY8, LTB4R2, NPR3	185	103	13528	4.25967
GOTERM_BP_FAT	GO:0045449~regulation of transcription	49	22.3744	0.013343	ZNF85, AEBP1, GDF7, TBX21, STAT5A, ZNF781, ZNF154, ZNF677, FLI1, POU4F1, ALX4, FGF2, ALX1, TWIST1, ZNF577, PHOX2A, ZNF43, EGR2, ZNF542, EMX2, EOMES, ESR1, ZNF549, MSC, PKIA, TOX2, ZNF718, EYA4, ZFP82, HOXD3, ZSCAN12, SOX5, ZNF331, ZNF660, NKX3-2, RUNX3, BMP3, ERG, BHLHE22, ZNF569, ZNF667, IGF2, NEUROG3, SNAI2, TRIM22, HOXB4, ZNF671, IRF4, ZNF570	185	2601	13528	1.37758
GOTERM_BP_FAT	GO:0030198~extracellular matrix organization	6	2.73973	0.0137343	RECK, EGFLAM, COL14A1, COL19A1, MYH11, ADAMTS3	185	104	13528	4.21871
GOTERM_BP_FAT	GO:0007411~axon guidance	6	2.73973	0.0153725	DCC, BDNF, EGR2, GDF7, RUNX3, FEZ1	185	107	13528	4.10043
GOTERM_BP_FAT	GO:0006937~regulation of muscle contraction	5	2.28311	0.0166291	KCNMA1, PROK2, SSTR2, KCNB2, CACNA1G	185	72	13528	5.07808
GOTERM_BP_FAT	GO:0001775~cell activation	10	4.56621	0.0167162	FLT3, PREX1, BCL2, STAT5A, EOMES, ITPKB, IGF2, IRF4, ITGA4, BLNK	185	287	13528	2.54789
GOTERM_BP_FAT	GO:0007193~inhibition of adenylate cyclase activity by G-protein signaling	4	1.82648	0.0169146	SSTR2, RGS1, ADCY8, NPR3	185	40	13528	7.31243
GOTERM_BP_FAT	GO:0030802~regulation of cyclic nucleotide biosynthetic process	6	2.73973	0.0171366	EDNRB, SSTR2, RGS1, ADCY8, LTB4R2, NPR3	185	110	13528	3.9886
GOTERM_BP_FAT	GO:0030808~regulation of nucleotide biosynthetic process	6	2.73973	0.0171366	EDNRB, SSTR2, RGS1, ADCY8, LTB4R2, NPR3	185	110	13528	3.9886
GOTERM_BP_FAT	GO:0006936~muscle contraction	7	3.19635	0.0181109	KCNMA1, EDNRB, SSTR2, MYH11, CACNA1G, SCN5A, GJC1	185	153	13528	3.34556
GOTERM_BP_FAT	GO:0008624~induction of apoptosis by extracellular signals	6	2.73973	0.0183844	VAV3, RASGRF1, PREX1, CRH, SST, NGF	185	112	13528	3.91737
GOTERM_BP_FAT	GO:0030799~regulation of cyclic nucleotide metabolic process	6	2.73973	0.0190302	EDNRB, SSTR2, RGS1, ADCY8, LTB4R2, NPR3	185	113	13528	3.88271
GOTERM_BP_FAT	GO:0007622~rhythmic behavior	3	1.36986	0.0194812	KCNMA1, EGR2, CRH	185	16	13528	13.7108
GOTERM_BP_FAT	GO:0007242~intracellular signaling cascade	27	12.3288	0.0200095	ADCY8, STAT5A, PREX1, PREX2, ITPKB, EDNRB, STAC2, HIST1H4F, FGF2, BLNK, VAV3, LY96, CIDEB, ESR1, IGF2, NPR3, ELMO1, GUCY2D, PROK2, CDH13, RAB31, SSTR2, RGS1, RASGRF1, GNB4, NGF, IGFBP5	185	1256	13528	1.57194
GOTERM_BP_FAT	GO:0048706~embryonic skeletal system development	5	2.28311	0.0207675	HOXB4, HOXD3, NKX3-2, ALX4, ALX1	185	77	13528	4.74833
GOTERM_BP_FAT	GO:0006140~regulation of nucleotide metabolic process	6	2.73973	0.0210566	EDNRB, SSTR2, RGS1, ADCY8, LTB4R2, NPR3	185	116	13528	3.78229
GOTERM_BP_FAT	GO:0006813~potassium ion transport	7	3.19635	0.0220271	KCNMA1, KCNQ5, KCNB2, KCNN2, KCNA1, KCNA3, KCNA6	185	160	13528	3.19919
GOTERM_BP_FAT	GO:0009719~response to endogenous stimulus	12	5.47945	0.0227325	KCNMA1, CDH13, EGR2, ADCY8, BCL2, STAT5A, ESR1, ANGPT1, IGF2, GNB4, SST, NGF	185	405	13528	2.16665
GOTERM_BP_FAT	GO:0006916~anti-apoptosis	8	3.65297	0.0229318	PROK2, CDH13, BDNF, BCL2, STAT5A, ESR1, FAIM3, NGF	185	206	13528	2.83978
GOTERM_BP_FAT	GO:0046631~alpha-beta T cell activation	3	1.36986	0.0244019	BCL2, EOMES, IGF2	185	18	13528	12.1874
GOTERM_BP_FAT	GO:0007623~circadian rhythm	4	1.82648	0.0245002	KCNMA1, PROK2, CRH, PROKR2	185	46	13528	6.35864
GOTERM_BP_FAT	GO:0010810~regulation of cell-substrate adhesion	4	1.82648	0.0245002	CDH13, EGFLAM, BCL2, VWC2	185	46	13528	6.35864
GOTERM_BP_FAT	GO:0030001~metal ion transport	13	5.93607	0.0252307	KCNMA1, SLC8A3, KCNQ5, JPH4, KCNB2, KCNN2, KCNA1, CACNA1G, KCNA3, KCNA6, NALCN, SCNN1B, SCN5A	185	465	13528	2.04434
GOTERM_BP_FAT	GO:0060348~bone development	6	2.73973	0.0263189	HOXB4, BMP3, BCL2, IGF2, SPARC, IGFBP5	185	123	13528	3.56704
GOTERM_BP_FAT	GO:0048483~autonomic nervous system development	3	1.36986	0.0270324	PHOX2A, EDNRB, EGR2	185	19	13528	11.5459
GOTERM_BP_FAT	GO:0048536~spleen development	3	1.36986	0.0270324	HOXB4, BCL2, NKX3-2	185	19	13528	11.5459
GOTERM_BP_FAT	GO:0003012~muscle system process	7	3.19635	0.0271404	KCNMA1, EDNRB, SSTR2, MYH11, CACNA1G, SCN5A, GJC1	185	168	13528	3.04685
GOTERM_BP_FAT	GO:0045596~negative regulation of cell differentiation	8	3.65297	0.0283485	BDNF, FLT3, DTX1, STAT5A, TCL1A, HIST1H4F, THY1, TWIST1	185	216	13528	2.70831
GOTERM_BP_FAT	GO:0042493~response to drug	8	3.65297	0.0283485	BDNF, ALDH1A3, BCL2, EMX2, PDE3A, SST, SLC46A2, NGF	185	216	13528	2.70831
GOTERM_BP_FAT	GO:0009725~response to hormone stimulus	11	5.02283	0.0286182	KCNMA1, EGR2, ADCY8, BCL2, STAT5A, ESR1, ANGPT1, IGF2, GNB4, SST, NGF	185	367	13528	2.19174
GOTERM_BP_FAT	GO:0048568~embryonic organ development	7	3.19635	0.0299995	HOXB4, ALDH1A3, HOXD3, NKX3-2, EOMES, ALX4, ALX1	185	172	13528	2.97599
GOTERM_BP_FAT	GO:0001932~regulation of protein amino acid phosphorylation	7	3.19635	0.0307393	EDNRB, GDF7, BCL2, IGF2, PDGFD, FGF2, CBS	185	173	13528	2.95879
GOTERM_BP_FAT	GO:0035113~embryonic appendage morphogenesis	5	2.28311	0.0308022	FBN2, GREM1, ALX4, TWIST1, ALX1	185	87	13528	4.20255
GOTERM_BP_FAT	GO:0030326~embryonic limb morphogenesis	5	2.28311	0.0308022	FBN2, GREM1, ALX4, TWIST1, ALX1	185	87	13528	4.20255
GOTERM_BP_FAT	GO:0014031~mesenchymal cell development	4	1.82648	0.0320056	EDNRB, BCL2, EOMES, ALX1	185	51	13528	5.73524
GOTERM_BP_FAT	GO:0048762~mesenchymal cell differentiation	4	1.82648	0.0320056	EDNRB, BCL2, EOMES, ALX1	185	51	13528	5.73524
GOTERM_BP_FAT	GO:0045884~regulation of survival gene product expression	3	1.36986	0.032616	CDH13, STAT5A, ESR1	185	21	13528	10.4463
GOTERM_BP_FAT	GO:0001934~positive regulation of protein amino acid phosphorylation	5	2.28311	0.0330978	EDNRB, GDF7, BCL2, IGF2, FGF2	185	89	13528	4.10811
GOTERM_BP_FAT	GO:0060485~mesenchyme development	4	1.82648	0.033635	EDNRB, BCL2, EOMES, ALX1	185	52	13528	5.62495
GOTERM_BP_FAT	GO:0048562~embryonic organ morphogenesis	6	2.73973	0.0351867	HOXB4, ALDH1A3, HOXD3, NKX3-2, ALX4, ALX1	185	133	13528	3.29884
GOTERM_BP_FAT	GO:0043086~negative regulation of catalytic activity	9	4.10959	0.035547	EDNRB, SSTR2, RGS1, ADCY8, LTB4R2, IGF2, NPR3, PKIA, THY1	185	277	13528	2.37588
GOTERM_BP_FAT	GO:0045103~intermediate filament-based process	3	1.36986	0.0355625	INA, VIM, NEFH	185	22	13528	9.9715
GOTERM_BP_FAT	GO:0008015~blood circulation	7	3.19635	0.0417006	KCNMA1, EDNRB, FLI1, CACNA1G, NPR3, POMC, SCN5A	185	186	13528	2.75199
GOTERM_BP_FAT	GO:0003013~circulatory system process	7	3.19635	0.0417006	KCNMA1, EDNRB, FLI1, CACNA1G, NPR3, POMC, SCN5A	185	186	13528	2.75199
GOTERM_BP_FAT	GO:0001822~kidney development	5	2.28311	0.0419023	BDNF, ALDH1A3, BCL2, FBN1, GREM1	185	96	13528	3.80856
GOTERM_BP_FAT	GO:0048704~embryonic skeletal system morphogenesis	4	1.82648	0.042414	HOXB4, HOXD3, ALX4, ALX1	185	57	13528	5.13153
GOTERM_BP_FAT	GO:0042327~positive regulation of phosphorylation	5	2.28311	0.0432581	EDNRB, GDF7, BCL2, IGF2, FGF2	185	97	13528	3.7693
GOTERM_BP_FAT	GO:0016331~morphogenesis of embryonic epithelium	4	1.82648	0.0442946	ALDH1A3, PCDH8, TWIST1, ALX1	185	58	13528	5.04306
GOTERM_BP_FAT	GO:0021675~nerve development	3	1.36986	0.0449815	BDNF, EGR2, HOXD3	185	25	13528	8.77492
GOTERM_BP_FAT	GO:0035108~limb morphogenesis	5	2.28311	0.0460433	FBN2, GREM1, ALX4, TWIST1, ALX1	185	99	13528	3.69315
GOTERM_BP_FAT	GO:0035107~appendage morphogenesis	5	2.28311	0.0460433	FBN2, GREM1, ALX4, TWIST1, ALX1	185	99	13528	3.69315
GOTERM_BP_FAT	GO:0045937~positive regulation of phosphate metabolic process	5	2.28311	0.0474727	EDNRB, GDF7, BCL2, IGF2, FGF2	185	100	13528	3.65622
GOTERM_BP_FAT	GO:0010562~positive regulation of phosphorus metabolic process	5	2.28311	0.0474727	EDNRB, GDF7, BCL2, IGF2, FGF2	185	100	13528	3.65622
GOTERM_BP_FAT	GO:0045785~positive regulation of cell adhesion	4	1.82648	0.0481786	CDH13, EGFLAM, VAV3, VWC2	185	60	13528	4.87495
GOTERM_BP_FAT	GO:0030902~hindbrain development	4	1.82648	0.0481786	PHOX2A, EGR2, BCL2, POU4F1	185	60	13528	4.87495
GOTERM_BP_FAT	GO:0001558~regulation of cell growth	7	3.19635	0.0495031	CDH13, BCL2, IGF2, GREM1, FGF2, IGFBP5, NGF	185	194	13528	2.63851
