# Supplementary material for: Characterization of DNA Methylation Associated Gene Regulatory Networks During Stomach Cancer Progression
Source: Front Genet. 2019 Feb 4;9:711. doi: 10.3389/fgene.2018.00711 (PMC6369581; doi:10.3389/fgene.2018.00711)
Supplement: Supplementary file 3 [file Table_3.XLSX]

## Sheet: Sheet1
GO enrichment analysis of the commonly hypo-methylated probe linked genes
Category	Term	Count	%	PValue	Genes	List Total	Pop Hits	Pop Total	Fold Enrichment
GOTERM_BP_FAT	GO:0030182~neuron differentiation	25	10.4167	2.33808e-08	GDF7, BRSK2, SOX5, RORB, GLI3, EFHD1, BDNF, S1PR1, DGKG, POU4F1, SNAP25, RUNX3, KCNMA1, DFNA5, GNAO1, EFNB3, NTNG1, VAX2, NTRK3, SMO, DLX5, VCAN, NGFR, SLITRK5, GFRA3	198	438	13528	3.89973
GOTERM_BP_FAT	GO:0007267~cell-cell signaling	28	11.6667	1.72214e-07	KCNC4, SNCA, OXTR, MME, PCDHB13, GREM1, CALCA, PCSK1, KCNQ5, BDNF, KCNQ3, FGF2, SNAP25, DTNA, KCNMA1, EFNB3, GRIN2A, PCDH8, SNAI2, SMO, NAALAD2, GRM3, CAMK4, GRIA1, ADRA1B, NEUROD1, LRP2, SST	198	600	13528	3.18842
GOTERM_BP_FAT	GO:0030030~cell projection organization	20	8.33333	1.80927e-06	NEURL, GNAO1, VAV3, EFNB3, ONECUT1, GDF7, NTNG1, VAX2, EFHD1, SMO, BDNF, DLX5, ITGA8, POU4F1, VCAN, NGFR, SLITRK5, SNAP25, RUNX3, GFRA3	198	368	13528	3.71322
GOTERM_BP_FAT	GO:0031175~neuron projection development	16	6.66667	5.10591e-06	GNAO1, EFNB3, GDF7, NTNG1, VAX2, EFHD1, SMO, BDNF, DLX5, POU4F1, VCAN, NGFR, SNAP25, SLITRK5, RUNX3, GFRA3	198	256	13528	4.2702
GOTERM_BP_FAT	GO:0032989~cellular component morphogenesis	20	8.33333	5.48519e-06	NEURL, AGFG1, EFNB3, ONECUT1, GDF7, BRSK2, EOMES, NTNG1, VAX2, SMO, BDNF, DLX5, MYH11, POU4F1, VCAN, NGFR, SLITRK5, SNAP25, RUNX3, GFRA3	198	397	13528	3.44198
GOTERM_BP_FAT	GO:0048666~neuron development	18	7.5	9.51899e-06	GNAO1, EFNB3, GDF7, NTNG1, VAX2, RORB, EFHD1, SMO, BDNF, DGKG, DLX5, POU4F1, VCAN, NGFR, SLITRK5, SNAP25, RUNX3, GFRA3	198	339	13528	3.62778
GOTERM_BP_FAT	GO:0048858~cell projection morphogenesis	15	6.25	1.40861e-05	EFNB3, ONECUT1, GDF7, NTNG1, VAX2, SMO, BDNF, DLX5, POU4F1, VCAN, NGFR, SNAP25, SLITRK5, RUNX3, GFRA3	198	245	13528	4.18306
GOTERM_BP_FAT	GO:0048812~neuron projection morphogenesis	14	5.83333	1.43457e-05	SMO, BDNF, EFNB3, GDF7, DLX5, NTNG1, VAX2, VCAN, POU4F1, NGFR, SLITRK5, SNAP25, RUNX3, GFRA3	198	213	13528	4.49073
GOTERM_BP_FAT	GO:0006940~regulation of smooth muscle contraction	7	2.91667	1.65481e-05	CALCA, KCNMA1, PROK2, CHRM2, KCNB2, OXTR, F2R	198	38	13528	12.5859
GOTERM_BP_FAT	GO:0006928~cell motion	21	8.75	2.02873e-05	NEURL, VAV3, EFNB3, GDF7, VIM, ASTN1, DCDC2, TBX1, KIT, ITGA4, ELMO1, CALCA, SMO, BDNF, POU4F1, VCAN, NGFR, FGF2, RUNX3, TWIST1, GFRA3	198	475	13528	3.02061
GOTERM_BP_FAT	GO:0032990~cell part morphogenesis	15	6.25	2.30833e-05	EFNB3, ONECUT1, GDF7, NTNG1, VAX2, SMO, BDNF, DLX5, POU4F1, VCAN, NGFR, SNAP25, SLITRK5, RUNX3, GFRA3	198	256	13528	4.00331
GOTERM_BP_FAT	GO:0007409~axonogenesis	13	5.41667	2.57298e-05	BDNF, EFNB3, GDF7, DLX5, NTNG1, VAX2, VCAN, POU4F1, NGFR, SLITRK5, SNAP25, RUNX3, GFRA3	198	193	13528	4.60208
GOTERM_BP_FAT	GO:0007268~synaptic transmission	16	6.66667	3.09936e-05	KCNMA1, KCNC4, SNCA, GRIN2A, OXTR, PCDHB13, KCNQ5, NAALAD2, GRM3, KCNQ3, CAMK4, GRIA1, SST, SNAP25, FGF2, DTNA	198	298	13528	3.66836
GOTERM_BP_FAT	GO:0019226~transmission of nerve impulse	17	7.08333	5.3838e-05	KCNMA1, KCNC4, SNCA, GRIN2A, OXTR, PCDHB13, KCNQ5, NAALAD2, GRM3, S1PR1, KCNQ3, CAMK4, GRIA1, SST, SNAP25, FGF2, DTNA	198	350	13528	3.31856
GOTERM_BP_FAT	GO:0048667~cell morphogenesis involved in neuron differentiation	13	5.41667	5.59982e-05	BDNF, EFNB3, GDF7, DLX5, NTNG1, VAX2, VCAN, POU4F1, NGFR, SLITRK5, SNAP25, RUNX3, GFRA3	198	209	13528	4.24977
GOTERM_BP_FAT	GO:0000904~cell morphogenesis involved in differentiation	14	5.83333	5.89426e-05	BDNF, EFNB3, GDF7, DLX5, NTNG1, EOMES, VAX2, VCAN, POU4F1, NGFR, SLITRK5, SNAP25, RUNX3, GFRA3	198	244	13528	3.92019
GOTERM_BP_FAT	GO:0000902~cell morphogenesis	17	7.08333	6.58417e-05	EFNB3, ONECUT1, GDF7, BRSK2, EOMES, NTNG1, VAX2, SMO, BDNF, DLX5, POU4F1, VCAN, NGFR, SNAP25, SLITRK5, RUNX3, GFRA3	198	356	13528	3.26263
GOTERM_BP_FAT	GO:0051960~regulation of nervous system development	12	5	0.000116808	NTRK3, SMO, BDNF, TIAM1, DTX1, SOX5, OXTR, NEUROD1, KIT, NGFR, FGF2, SNAP25	198	192	13528	4.2702
GOTERM_BP_FAT	GO:0007423~sensory organ development	13	5.41667	0.000133989	KCNMA1, DFNA5, RORB, COL2A1, TBX1, VAX2, SLC9A3R2, GLI3, BDNF, DLX5, ITGA8, NEUROD1, COL8A1	198	229	13528	3.87861
GOTERM_BP_FAT	GO:0045597~positive regulation of cell differentiation	13	5.41667	0.000133989	LPL, EOMES, KIT, GLI3, CALCA, NTRK3, SMO, BDNF, TIAM1, DLX5, NEUROD1, NGFR, FGF2	198	229	13528	3.87861
GOTERM_BP_FAT	GO:0043062~extracellular structure organization	11	4.58333	0.00013663	COL19A1, SPOCK2, ITGA8, SMOC1, FOXF2, MYH11, PCDHB13, POU4F1, COL2A1, ADAMTS3, F2R	198	163	13528	4.61077
GOTERM_BP_FAT	GO:0048839~inner ear development	8	3.33333	0.00014922	KCNMA1, DFNA5, BDNF, ITGA8, DLX5, TBX1, COL2A1, SLC9A3R2	198	79	13528	6.91881
GOTERM_BP_FAT	GO:0007610~behavior	19	7.91667	0.000172911	KCNMA1, GNAO1, EFNB3, NPY2R, SNCA, ASTN1, GRIN2A, OXTR, TBX1, KIT, PROK2, BDNF, GRIA1, HOXB8, ITGA8, ADRA1B, POU4F1, FGF2, SNAP25	198	469	13528	2.76789
GOTERM_BP_FAT	GO:0044057~regulation of system process	15	6.25	0.000174053	KCNMA1, GNAO1, KCNB2, SNCA, GRIN2A, OXTR, KIT, INHBB, CALCA, PROK2, BDNF, GRM3, CHRM2, ADRA1B, F2R	198	309	13528	3.31666
GOTERM_BP_FAT	GO:0048568~embryonic organ development	11	4.58333	0.000211809	HOXB4, HOXB8, ITGA8, DLX5, FOXF2, EOMES, NEUROD1, VAX2, TBX1, COL2A1, GLI3	198	172	13528	4.36951
GOTERM_BP_FAT	GO:0051094~positive regulation of developmental process	14	5.83333	0.000219258	LPL, EOMES, OXTR, KIT, GLI3, CALCA, NTRK3, SMO, BDNF, TIAM1, DLX5, NEUROD1, NGFR, FGF2	198	278	13528	3.44074
GOTERM_BP_FAT	GO:0043583~ear development	8	3.33333	0.0004678	KCNMA1, DFNA5, BDNF, ITGA8, DLX5, TBX1, COL2A1, SLC9A3R2	198	95	13528	5.75354
GOTERM_BP_FAT	GO:0048870~cell motility	14	5.83333	0.000566534	CALCA, SMO, NEURL, VAV3, ASTN1, DCDC2, TBX1, VCAN, POU4F1, KIT, ITGA4, FGF2, GFRA3, TWIST1	198	307	13528	3.11572
GOTERM_BP_FAT	GO:0051674~localization of cell	14	5.83333	0.000566534	CALCA, SMO, NEURL, VAV3, ASTN1, DCDC2, TBX1, VCAN, POU4F1, KIT, ITGA4, FGF2, GFRA3, TWIST1	198	307	13528	3.11572
GOTERM_BP_FAT	GO:0048598~embryonic morphogenesis	14	5.83333	0.000566534	EOMES, PCDH8, TBX1, VAX2, COL2A1, GREM1, GLI3, HOXB4, DKK1, HOXB8, DLX5, ITGA8, NEUROD1, TWIST1	198	307	13528	3.11572
GOTERM_BP_FAT	GO:0006937~regulation of muscle contraction	7	2.91667	0.000621552	CALCA, KCNMA1, PROK2, CHRM2, KCNB2, OXTR, F2R	198	72	13528	6.64254
GOTERM_BP_FAT	GO:0003002~regionalization	11	4.58333	0.000625858	HOXB4, SMO, MEOX2, HOXB8, SFRP2, NEUROD1, VAX2, TBX1, PCDH8, GREM1, GLI3	198	197	13528	3.815
GOTERM_BP_FAT	GO:0048562~embryonic organ morphogenesis	9	3.75	0.00072788	HOXB4, HOXB8, ITGA8, DLX5, NEUROD1, VAX2, TBX1, COL2A1, GLI3	198	133	13528	4.62338
GOTERM_BP_FAT	GO:0016337~cell-cell adhesion	13	5.41667	0.000731212	CLSTN2, ASTN1, PCDHB1, COL2A1, PCDH8, PCDHB13, ITGA4, CDH6, NCAM1, CALCA, COL19A1, ITGA8, JAM2	198	276	13528	3.21812
GOTERM_BP_FAT	GO:0016477~cell migration	13	5.41667	0.000731212	CALCA, SMO, VAV3, ASTN1, DCDC2, TBX1, VCAN, POU4F1, KIT, ITGA4, FGF2, GFRA3, TWIST1	198	276	13528	3.21812
GOTERM_BP_FAT	GO:0043067~regulation of programmed cell death	25	10.4167	0.000741876	MEF2C, PREX1, SNCA, TNFRSF8, COL2A1, KIT, GLI3, MCF2L, BDNF, TIAM1, POU4F1, FGF2, TERT, RUNX3, KCNMA1, VAV3, ESR1, GRIN2A, PROK2, SMO, BNIP2, NEUROD1, NGFR, SST, F2R	198	812	13528	2.10355
GOTERM_BP_FAT	GO:0010941~regulation of cell death	25	10.4167	0.000781086	MEF2C, PREX1, SNCA, TNFRSF8, COL2A1, KIT, GLI3, MCF2L, BDNF, TIAM1, POU4F1, FGF2, TERT, RUNX3, KCNMA1, VAV3, ESR1, GRIN2A, PROK2, SMO, BNIP2, NEUROD1, NGFR, SST, F2R	198	815	13528	2.0958
GOTERM_BP_FAT	GO:0001501~skeletal system development	14	5.83333	0.000800749	SOX5, TBX1, COL2A1, NPR3, FRZB, GLI3, SMO, HOXB4, COL19A1, HOXB8, DLX5, TLL1, TWIST1, IGFBP5	198	319	13528	2.99851
GOTERM_BP_FAT	GO:0030198~extracellular matrix organization	8	3.33333	0.000805856	COL19A1, SPOCK2, ITGA8, SMOC1, FOXF2, MYH11, COL2A1, ADAMTS3	198	104	13528	5.25563
GOTERM_BP_FAT	GO:0045165~cell fate commitment	9	3.75	0.000971331	SMO, ONECUT1, GDF7, SOX5, MYEF2, NEUROD1, TBX1, FGF2, GLI3	198	139	13528	4.42381
GOTERM_BP_FAT	GO:0007611~learning or memory	8	3.33333	0.00118314	BDNF, GRIA1, ITGA8, ADRA1B, GRIN2A, OXTR, KIT, SNAP25	198	111	13528	4.9242
GOTERM_BP_FAT	GO:0006355~regulation of transcription, DNA-dependent	42	17.5	0.0016127	MEF2C, ONECUT1, ZNF132, SOX5, RORB, ZNF254, ZNF345, ZNF331, FLI1, S1PR1, ZNF148, FOXF2, ZNF71, POU4F1, FGF2, RUNX3, TWIST1, ZNF287, ZNF354C, ZNF569, ESR1, ZNF790, EOMES, ZNF141, VAX2, TBX1, ELAVL2, SNAI2, ZNF549, PKIA, ZFP82, HOXB4, ZNF671, MEOX2, ZNF134, HOXB8, DLX5, NEUROD1, ZNF480, ZNF570, ZSCAN12, F2R	198	1773	13528	1.61849
GOTERM_BP_FAT	GO:0007613~memory	5	2.08333	0.00240835	GRIA1, ITGA8, GRIN2A, OXTR, SNAP25	198	39	13528	8.75939
GOTERM_BP_FAT	GO:0051252~regulation of RNA metabolic process	42	17.5	0.00245258	MEF2C, ONECUT1, ZNF132, SOX5, RORB, ZNF254, ZNF345, ZNF331, FLI1, S1PR1, ZNF148, FOXF2, ZNF71, POU4F1, FGF2, RUNX3, TWIST1, ZNF287, ZNF354C, ZNF569, ESR1, ZNF790, EOMES, ZNF141, VAX2, TBX1, ELAVL2, SNAI2, ZNF549, PKIA, ZFP82, HOXB4, ZNF671, MEOX2, ZNF134, HOXB8, DLX5, NEUROD1, ZNF480, ZNF570, ZSCAN12, F2R	198	1813	13528	1.58278
GOTERM_BP_FAT	GO:0050877~neurological system process	31	12.9167	0.00269263	KCNC4, SNCA, OXTR, COL2A1, RORB, PCDHB13, KIT, CALCA, KCNQ5, BDNF, CERKL, S1PR1, KCNQ3, POU4F1, FGF2, SNAP25, DTNA, KCNMA1, DFNA5, GRIN2A, VAX2, TBX1, PROK2, NAALAD2, GRM3, CAMK4, GRIA1, HOXB8, ITGA8, ADRA1B, SST	198	1210	13528	1.75043
GOTERM_BP_FAT	GO:0050767~regulation of neurogenesis	9	3.75	0.00298774	NTRK3, SMO, BDNF, TIAM1, DTX1, SOX5, NEUROD1, KIT, NGFR	198	166	13528	3.70427
GOTERM_BP_FAT	GO:0060284~regulation of cell development	10	4.16667	0.00312456	NTRK3, SMO, BDNF, TIAM1, DTX1, SOX5, NEUROD1, KIT, NGFR, FGF2	198	205	13528	3.33284
GOTERM_BP_FAT	GO:0042981~regulation of apoptosis	23	9.58333	0.00323841	MEF2C, KCNMA1, VAV3, PREX1, SNCA, GRIN2A, ESR1, TNFRSF8, COL2A1, GLI3, MCF2L, SMO, PROK2, BDNF, BNIP2, TIAM1, NEUROD1, POU4F1, NGFR, SST, RUNX3, TERT, F2R	198	804	13528	1.95452
GOTERM_BP_FAT	GO:0060341~regulation of cellular localization	11	4.58333	0.00345511	INHBB, SMO, PCSK1, SNCA, OXTR, NEUROD1, CD40, PKIA, FGF2, SNAP25, GLI3	198	248	13528	3.03047
GOTERM_BP_FAT	GO:0048736~appendage development	7	2.91667	0.00392563	DKK1, MEOX2, DLX5, COL2A1, GREM1, GLI3, TWIST1	198	103	13528	4.64333
GOTERM_BP_FAT	GO:0060173~limb development	7	2.91667	0.00392563	DKK1, MEOX2, DLX5, COL2A1, GREM1, GLI3, TWIST1	198	103	13528	4.64333
GOTERM_BP_FAT	GO:0007507~heart development	10	4.16667	0.00429062	SMO, MYH11, ADRA1B, MOSPD3, OXTR, TBX1, COL2A1, ITGA4, ADAM19, GLI3	198	215	13528	3.17782
GOTERM_BP_FAT	GO:0009952~anterior/posterior pattern formation	8	3.33333	0.00440062	HOXB4, MEOX2, HOXB8, SFRP2, NEUROD1, TBX1, PCDH8, GLI3	198	140	13528	3.90418
GOTERM_BP_FAT	GO:0045596~negative regulation of cell differentiation	10	4.16667	0.00440374	CALCA, BDNF, RIF1, DTX1, HIST1H4F, KIT, NGFR, GLI3, ABCG1, TWIST1	198	216	13528	3.16311
GOTERM_BP_FAT	GO:0007204~elevation of cytosolic calcium ion concentration	7	2.91667	0.00541031	CALCA, JPH4, PROK2, S1PR1, TRPC6, OXTR, F2R	198	110	13528	4.34784
GOTERM_BP_FAT	GO:0021675~nerve development	4	1.66667	0.00552432	SMO, BDNF, NGFR, GLI3	198	25	13528	10.9317
GOTERM_BP_FAT	GO:0030431~sleep	3	1.25	0.00557639	GRIN2A, OXTR, SNAP25	198	8	13528	25.6212
GOTERM_BP_FAT	GO:0007389~pattern specification process	11	4.58333	0.00579253	HOXB4, SMO, MEOX2, HOXB8, SFRP2, NEUROD1, VAX2, TBX1, PCDH8, GREM1, GLI3	198	267	13528	2.81481
GOTERM_BP_FAT	GO:0043069~negative regulation of programmed cell death	13	5.41667	0.00636204	MEF2C, SMO, PROK2, BDNF, BNIP2, SNCA, ESR1, NEUROD1, COL2A1, KIT, NGFR, TERT, F2R	198	359	13528	2.4741
GOTERM_BP_FAT	GO:0007166~cell surface receptor linked signal transduction	41	17.0833	0.0064663	GDF7, NPY2R, PREX2, OXTR, KIT, GLI3, CALCA, LPHN2, CERKL, S1PR1, TIAM1, DGKG, BAI3, MC5R, GNG4, FGF2, GNAO1, VAV3, GABRA1, EFNB3, ATRNL1, DTX1, GRIN2A, GPR150, NPR3, ITGA4, CD40, FRZB, NCAM1, NTRK3, SMO, PROK2, GRM3, DKK1, SFRP2, CHRM2, ITGA8, ADRA1B, CNTN1, SST, F2R	198	1856	13528	1.5093
GOTERM_BP_FAT	GO:0060548~negative regulation of cell death	13	5.41667	0.00655633	MEF2C, SMO, PROK2, BDNF, BNIP2, SNCA, ESR1, NEUROD1, COL2A1, KIT, NGFR, TERT, F2R	198	360	13528	2.46723
GOTERM_BP_FAT	GO:0007200~activation of phospholipase C activity by G-protein coupled receptor protein signaling pathway coupled to IP3 second messenger	5	2.08333	0.00684658	CALCA, S1PR1, CHRM2, NPR3, F2R	198	52	13528	6.56954
GOTERM_BP_FAT	GO:0040012~regulation of locomotion	9	3.75	0.00712038	S1PR1, ONECUT1, SNCA, KIT, GREM1, SST, FGF2, F2R, IGFBP5	198	192	13528	3.20265
GOTERM_BP_FAT	GO:0051480~cytosolic calcium ion homeostasis	7	2.91667	0.00756891	CALCA, JPH4, PROK2, S1PR1, TRPC6, OXTR, F2R	198	118	13528	4.05307
GOTERM_BP_FAT	GO:0042490~mechanoreceptor differentiation	4	1.66667	0.00841076	KCNMA1, NTRK3, DFNA5, BDNF	198	29	13528	9.42389
GOTERM_BP_FAT	GO:0048771~tissue remodeling	5	2.08333	0.0088809	IL23A, ADRA1B, TBX1, ITGA4, F2R	198	56	13528	6.10029
GOTERM_BP_FAT	GO:0048015~phosphoinositide-mediated signaling	6	2.5	0.00919704	CALCA, S1PR1, CHRM2, HIST1H4F, NPR3, F2R	198	88	13528	4.6584
GOTERM_BP_FAT	GO:0048704~embryonic skeletal system morphogenesis	5	2.08333	0.00944469	HOXB4, HOXB8, TBX1, COL2A1, GLI3	198	57	13528	5.99327
GOTERM_BP_FAT	GO:0050769~positive regulation of neurogenesis	5	2.08333	0.010641	NTRK3, SMO, TIAM1, KIT, NGFR	198	59	13528	5.7901
GOTERM_BP_FAT	GO:0019233~sensory perception of pain	4	1.66667	0.0110591	CALCA, PROK2, HOXB8, GRIN2A	198	32	13528	8.5404
GOTERM_BP_FAT	GO:0001944~vasculature development	10	4.16667	0.0113256	CALCA, SMO, PROK2, S1PR1, MEOX2, PLXDC1, ADRA1B, TBX1, ITGA4, FGF2	198	251	13528	2.72204
GOTERM_BP_FAT	GO:0030334~regulation of cell migration	8	3.33333	0.0119118	S1PR1, ONECUT1, KIT, GREM1, SST, FGF2, F2R, IGFBP5	198	169	13528	3.23424
GOTERM_BP_FAT	GO:0048514~blood vessel morphogenesis	9	3.75	0.0121714	SMO, PROK2, S1PR1, MEOX2, PLXDC1, ADRA1B, TBX1, ITGA4, FGF2	198	211	13528	2.91426
GOTERM_BP_FAT	GO:0051482~elevation of cytosolic calcium ion concentration during G-protein signaling, coupled to IP3 second messenger (phospholipase C activating)	3	1.25	0.0126506	CALCA, S1PR1, F2R	198	12	13528	17.0808
GOTERM_BP_FAT	GO:0045664~regulation of neuron differentiation	7	2.91667	0.0131866	NTRK3, BDNF, TIAM1, DTX1, SOX5, NEUROD1, NGFR	198	133	13528	3.59596
GOTERM_BP_FAT	GO:0010243~response to organic nitrogen	5	2.08333	0.0133176	GNAO1, ADRA1B, GRIN2A, OXTR, SST	198	63	13528	5.42248
GOTERM_BP_FAT	GO:0007155~cell adhesion	19	7.91667	0.0137555	CLSTN2, NELL2, ASTN1, PCDHB1, PCDHB13, COL2A1, PCDH8, ITGA4, CDH6, CALCA, NCAM1, S1PR1, COL19A1, ITGA8, CPXM1, CNTN1, VCAN, COL8A1, JAM2	198	700	13528	1.85449
GOTERM_BP_FAT	GO:0042493~response to drug	9	3.75	0.0138533	PCSK1, BDNF, GNAO1, SNCA, GRIN2A, OXTR, NEUROD1, LRP2, SST	198	216	13528	2.8468
GOTERM_BP_FAT	GO:0022610~biological adhesion	19	7.91667	0.0139398	CLSTN2, NELL2, ASTN1, PCDHB1, PCDHB13, COL2A1, PCDH8, ITGA4, CDH6, CALCA, NCAM1, S1PR1, COL19A1, ITGA8, CPXM1, CNTN1, VCAN, COL8A1, JAM2	198	701	13528	1.85184
GOTERM_BP_FAT	GO:0043066~negative regulation of apoptosis	12	5	0.0146325	MEF2C, SMO, PROK2, BDNF, BNIP2, SNCA, ESR1, NEUROD1, COL2A1, NGFR, TERT, F2R	198	354	13528	2.31604
GOTERM_BP_FAT	GO:0035108~limb morphogenesis	6	2.5	0.0147855	DKK1, DLX5, COL2A1, GREM1, GLI3, TWIST1	198	99	13528	4.1408
GOTERM_BP_FAT	GO:0035107~appendage morphogenesis	6	2.5	0.0147855	DKK1, DLX5, COL2A1, GREM1, GLI3, TWIST1	198	99	13528	4.1408
GOTERM_BP_FAT	GO:0035023~regulation of Rho protein signal transduction	6	2.5	0.0147855	MCF2L2, VAV3, TIAM1, PREX1, PREX2, MCF2L	198	99	13528	4.1408
GOTERM_BP_FAT	GO:0010863~positive regulation of phospholipase C activity	5	2.08333	0.0148026	CALCA, S1PR1, CHRM2, NPR3, F2R	198	65	13528	5.25563
GOTERM_BP_FAT	GO:0007202~activation of phospholipase C activity	5	2.08333	0.0148026	CALCA, S1PR1, CHRM2, NPR3, F2R	198	65	13528	5.25563
GOTERM_BP_FAT	GO:0007242~intracellular signaling cascade	29	12.0833	0.0151038	PREX1, NPY2R, PREX2, OXTR, MAP4K1, KIT, MCF2L, RRAGC, CALCA, S1PR1, TIAM1, DGKG, HIST1H4F, MC5R, GNG4, FGF2, VAV3, ESR1, DCDC2, NPR3, MAPK10, ELMO1, RERG, PROK2, CHRM2, ADRA1B, NEUROD1, F2R, IGFBP5	198	1256	13528	1.57753
GOTERM_BP_FAT	GO:0048729~tissue morphogenesis	8	3.33333	0.0163428	HOXB4, EOMES, PCDH8, NGFR, GREM1, GLI3, RUNX3, TWIST1	198	180	13528	3.03659
GOTERM_BP_FAT	GO:0051050~positive regulation of transport	9	3.75	0.0164891	INHBB, SMO, PCSK1, SNCA, OXTR, PTX3, SNAP25, GLI3, F2R	198	223	13528	2.75744
GOTERM_BP_FAT	GO:0040007~growth	8	3.33333	0.0177396	INHBB, SMO, GDF7, NDRG4, ADRA1B, GLI3, RRAGC, IGFBP5	198	183	13528	2.98681
GOTERM_BP_FAT	GO:0010720~positive regulation of cell development	5	2.08333	0.0180768	NTRK3, SMO, TIAM1, KIT, NGFR	198	69	13528	4.95096
GOTERM_BP_FAT	GO:0010518~positive regulation of phospholipase activity	5	2.08333	0.0180768	CALCA, S1PR1, CHRM2, NPR3, F2R	198	69	13528	4.95096
GOTERM_BP_FAT	GO:0014075~response to amine stimulus	4	1.66667	0.0189231	ADRA1B, GRIN2A, OXTR, SST	198	39	13528	7.00751
GOTERM_BP_FAT	GO:0007626~locomotory behavior	10	4.16667	0.0190935	KCNMA1, PROK2, GNAO1, EFNB3, HOXB8, NPY2R, SNCA, ASTN1, ADRA1B, FGF2	198	274	13528	2.49355
GOTERM_BP_FAT	GO:0010517~regulation of phospholipase activity	5	2.08333	0.0198697	CALCA, S1PR1, CHRM2, NPR3, F2R	198	71	13528	4.8115
GOTERM_BP_FAT	GO:0033674~positive regulation of kinase activity	9	3.75	0.0200364	CALCA, PROK2, CERKL, VAV3, DGKG, MAP4K1, KIT, FGF2, F2R	198	231	13528	2.66194
GOTERM_BP_FAT	GO:0007411~axon guidance	6	2.5	0.0200415	BDNF, EFNB3, GDF7, NGFR, RUNX3, GFRA3	198	107	13528	3.83121
GOTERM_BP_FAT	GO:0019932~second-messenger-mediated signaling	9	3.75	0.021594	CALCA, S1PR1, CHRM2, NPY2R, ADRA1B, MC5R, HIST1H4F, NPR3, F2R	198	235	13528	2.61663
GOTERM_BP_FAT	GO:0043278~response to morphine	3	1.25	0.022141	PCSK1, GNAO1, ADRA1B	198	16	13528	12.8106
GOTERM_BP_FAT	GO:0014072~response to isoquinoline alkaloid	3	1.25	0.022141	PCSK1, GNAO1, ADRA1B	198	16	13528	12.8106
GOTERM_BP_FAT	GO:0051270~regulation of cell motion	8	3.33333	0.0230686	S1PR1, ONECUT1, KIT, GREM1, SST, FGF2, F2R, IGFBP5	198	193	13528	2.83205
GOTERM_BP_FAT	GO:0043009~chordate embryonic development	11	4.58333	0.0234118	HOXB4, SMO, MEOX2, HOXB8, SFRP2, EOMES, TBX1, PCDH8, COL2A1, GLI3, TWIST1	198	331	13528	2.27056
GOTERM_BP_FAT	GO:0060193~positive regulation of lipase activity	5	2.08333	0.0237749	CALCA, S1PR1, CHRM2, NPR3, F2R	198	75	13528	4.55488
GOTERM_BP_FAT	GO:0008624~induction of apoptosis by extracellular signals	6	2.5	0.0238788	VAV3, TIAM1, PREX1, NGFR, SST, MCF2L	198	112	13528	3.66017
GOTERM_BP_FAT	GO:0051347~positive regulation of transferase activity	9	3.75	0.0243496	CALCA, PROK2, CERKL, VAV3, DGKG, MAP4K1, KIT, FGF2, F2R	198	240	13528	2.56212
GOTERM_BP_FAT	GO:0031644~regulation of neurological system process	7	2.91667	0.0245152	BDNF, GRM3, SNCA, GRIN2A, OXTR, KIT, F2R	198	153	13528	3.1259
GOTERM_BP_FAT	GO:0006875~cellular metal ion homeostasis	8	3.33333	0.0247373	CALCA, KCNMA1, JPH4, PROK2, S1PR1, TRPC6, OXTR, F2R	198	196	13528	2.7887
GOTERM_BP_FAT	GO:0009792~embryonic development ending in birth or egg hatching	11	4.58333	0.0249693	HOXB4, SMO, MEOX2, HOXB8, SFRP2, EOMES, TBX1, PCDH8, COL2A1, GLI3, TWIST1	198	334	13528	2.25017
GOTERM_BP_FAT	GO:0032147~activation of protein kinase activity	6	2.5	0.0255375	CALCA, CERKL, DGKG, MAP4K1, FGF2, F2R	198	114	13528	3.59596
GOTERM_BP_FAT	GO:0048706~embryonic skeletal system development	5	2.08333	0.0258899	HOXB4, HOXB8, TBX1, COL2A1, GLI3	198	77	13528	4.43657
GOTERM_BP_FAT	GO:0001656~metanephros development	4	1.66667	0.026017	BDNF, ITGA8, GREM1, GLI3	198	44	13528	6.2112
GOTERM_BP_FAT	GO:0007187~G-protein signaling, coupled to cyclic nucleotide second messenger	6	2.5	0.0263938	S1PR1, CHRM2, NPY2R, ADRA1B, MC5R, NPR3	198	115	13528	3.56469
GOTERM_BP_FAT	GO:0001568~blood vessel development	9	3.75	0.0270511	SMO, PROK2, S1PR1, MEOX2, PLXDC1, ADRA1B, TBX1, ITGA4, FGF2	198	245	13528	2.50983
GOTERM_BP_FAT	GO:0045987~positive regulation of smooth muscle contraction	3	1.25	0.0276989	PROK2, OXTR, F2R	198	18	13528	11.3872
GOTERM_BP_FAT	GO:0051046~regulation of secretion	8	3.33333	0.0285401	INHBB, PCSK1, SNCA, OXTR, NEUROD1, CD40, FGF2, SNAP25	198	202	13528	2.70587
GOTERM_BP_FAT	GO:0010558~negative regulation of macromolecule biosynthetic process	15	6.25	0.02921	MEF2C, VAX2, SNAI2, ZNF345, PKIA, GLI3, ZNF254, CALCA, INHBB, HOXB4, ZNF148, FOXF2, FGF2, TWIST1, IGFBP5	198	547	13528	1.87358
GOTERM_BP_FAT	GO:0055065~metal ion homeostasis	8	3.33333	0.0305556	CALCA, KCNMA1, JPH4, PROK2, S1PR1, TRPC6, OXTR, F2R	198	205	13528	2.66627
GOTERM_BP_FAT	GO:0001975~response to amphetamine	3	1.25	0.0306657	ADRA1B, GRIN2A, OXTR	198	19	13528	10.7879
GOTERM_BP_FAT	GO:0031346~positive regulation of cell projection organization	4	1.66667	0.0308661	NTRK3, TIAM1, KIT, NGFR	198	47	13528	5.81474
GOTERM_BP_FAT	GO:0008361~regulation of cell size	8	3.33333	0.0316655	RERG, NTRK3, NDRG4, ADRA1B, GREM1, GNG4, FGF2, RRAGC	198	206	13528	2.65333
GOTERM_BP_FAT	GO:0006916~anti-apoptosis	8	3.33333	0.0316655	MEF2C, PROK2, BDNF, BNIP2, SNCA, ESR1, NGFR, TERT	198	206	13528	2.65333
GOTERM_BP_FAT	GO:0046578~regulation of Ras protein signal transduction	8	3.33333	0.033751	MCF2L2, VAV3, S1PR1, AGFG1, TIAM1, PREX1, PREX2, MCF2L	198	210	13528	2.60279
GOTERM_BP_FAT	GO:0031327~negative regulation of cellular biosynthetic process	15	6.25	0.0350605	MEF2C, VAX2, SNAI2, ZNF345, PKIA, GLI3, ZNF254, CALCA, INHBB, HOXB4, ZNF148, FOXF2, FGF2, TWIST1, IGFBP5	198	561	13528	1.82682
GOTERM_BP_FAT	GO:0007188~G-protein signaling, coupled to cAMP nucleotide second messenger	5	2.08333	0.035455	S1PR1, CHRM2, NPY2R, ADRA1B, NPR3	198	85	13528	4.01901
GOTERM_BP_FAT	GO:0045892~negative regulation of transcription, DNA-dependent	11	4.58333	0.0357084	MEF2C, HOXB4, ZNF148, FOXF2, VAX2, SNAI2, PKIA, FGF2, ZNF254, ZNF345, TWIST1	198	356	13528	2.11111
GOTERM_BP_FAT	GO:0043549~regulation of kinase activity	11	4.58333	0.0363613	CALCA, PROK2, CERKL, VAV3, DGKG, MAP4K1, KIT, PKIA, FGF2, F2R, CBS	198	357	13528	2.1052
GOTERM_BP_FAT	GO:0016481~negative regulation of transcription	13	5.41667	0.0364659	MEF2C, VAX2, SNAI2, ZNF345, PKIA, GLI3, ZNF254, CALCA, HOXB4, ZNF148, FOXF2, FGF2, TWIST1	198	459	13528	1.93508
GOTERM_BP_FAT	GO:0030534~adult behavior	5	2.08333	0.0367764	KCNMA1, EFNB3, HOXB8, SNCA, ADRA1B	198	86	13528	3.97228
GOTERM_BP_FAT	GO:0048878~chemical homeostasis	14	5.83333	0.0368603	KCNMA1, JPH4, LPL, TRPC6, SNCA, GRIN2A, OXTR, ABCG1, CALCA, PROK2, S1PR1, ADRA1B, NEUROD1, F2R	198	512	13528	1.86821
GOTERM_BP_FAT	GO:0048169~regulation of long-term neuronal synaptic plasticity	3	1.25	0.036954	SNCA, GRIN2A, KIT	198	21	13528	9.76046
GOTERM_BP_FAT	GO:0045933~positive regulation of muscle contraction	3	1.25	0.036954	PROK2, OXTR, F2R	198	21	13528	9.76046
GOTERM_BP_FAT	GO:0001708~cell fate specification	4	1.66667	0.0380164	SMO, TBX1, FGF2, GLI3	198	51	13528	5.35868
GOTERM_BP_FAT	GO:0030326~embryonic limb morphogenesis	5	2.08333	0.0381258	DKK1, DLX5, GREM1, GLI3, TWIST1	198	87	13528	3.92662
GOTERM_BP_FAT	GO:0060191~regulation of lipase activity	5	2.08333	0.0381258	CALCA, S1PR1, CHRM2, NPR3, F2R	198	87	13528	3.92662
GOTERM_BP_FAT	GO:0035113~embryonic appendage morphogenesis	5	2.08333	0.0381258	DKK1, DLX5, GREM1, GLI3, TWIST1	198	87	13528	3.92662
GOTERM_BP_FAT	GO:0051253~negative regulation of RNA metabolic process	11	4.58333	0.0393986	MEF2C, HOXB4, ZNF148, FOXF2, VAX2, SNAI2, PKIA, FGF2, ZNF254, ZNF345, TWIST1	198	362	13528	2.07612
GOTERM_BP_FAT	GO:0010605~negative regulation of macromolecule metabolic process	18	7.5	0.0395407	MEF2C, SNCA, GRIN2A, VAX2, SNAI2, ZNF254, ZNF345, PKIA, GLI3, INHBB, CALCA, HOXB4, ZNF148, FOXF2, ADRA1B, FGF2, TWIST1, IGFBP5	198	734	13528	1.6755
GOTERM_BP_FAT	GO:0009890~negative regulation of biosynthetic process	15	6.25	0.0407155	MEF2C, VAX2, SNAI2, ZNF345, PKIA, GLI3, ZNF254, CALCA, INHBB, HOXB4, ZNF148, FOXF2, FGF2, TWIST1, IGFBP5	198	573	13528	1.78857
GOTERM_BP_FAT	GO:0030335~positive regulation of cell migration	5	2.08333	0.0409091	S1PR1, ONECUT1, KIT, FGF2, F2R	198	89	13528	3.83838
GOTERM_BP_FAT	GO:0000122~negative regulation of transcription from RNA polymerase II promoter	9	3.75	0.0411551	MEF2C, HOXB4, ZNF148, VAX2, SNAI2, PKIA, ZNF254, ZNF345, TWIST1	198	266	13528	2.31169
GOTERM_BP_FAT	GO:0019935~cyclic-nucleotide-mediated signaling	6	2.5	0.0414703	S1PR1, CHRM2, NPY2R, ADRA1B, MC5R, NPR3	198	130	13528	3.15338
GOTERM_BP_FAT	GO:0006897~endocytosis	8	3.33333	0.0422741	FNBP1, GRIA1, LRP12, SNCA, RIN1, LRP2, PTX3, ELMO1	198	220	13528	2.48448
GOTERM_BP_FAT	GO:0010324~membrane invagination	8	3.33333	0.0422741	FNBP1, GRIA1, LRP12, SNCA, RIN1, LRP2, PTX3, ELMO1	198	220	13528	2.48448
GOTERM_BP_FAT	GO:0021910~smoothened signaling pathway involved in ventral spinal cord patterning	2	0.833333	0.0430572	SMO, GLI3	198	3	13528	45.5488
GOTERM_BP_FAT	GO:0001974~blood vessel remodeling	3	1.25	0.0436886	ADRA1B, TBX1, ITGA4	198	23	13528	8.91173
GOTERM_BP_FAT	GO:0008344~adult locomotory behavior	4	1.66667	0.0438844	KCNMA1, EFNB3, HOXB8, SNCA	198	54	13528	5.06098
GOTERM_BP_FAT	GO:0043279~response to alkaloid	4	1.66667	0.0438844	PCSK1, GNAO1, ADRA1B, OXTR	198	54	13528	5.06098
GOTERM_BP_FAT	GO:0032535~regulation of cellular component size	9	3.75	0.0445333	RERG, NTRK3, NDRG4, ADRA1B, GREM1, GNG4, FGF2, ADD2, RRAGC	198	271	13528	2.26904
GOTERM_BP_FAT	GO:0045860~positive regulation of protein kinase activity	8	3.33333	0.0448101	CALCA, PROK2, CERKL, DGKG, MAP4K1, KIT, FGF2, F2R	198	223	13528	2.45106
GOTERM_BP_FAT	GO:0010628~positive regulation of gene expression	15	6.25	0.0448302	MEF2C, GDF7, ZNF287, ESR1, SOX5, TBX1, RORB, KIT, GLI3, S1PR1, ZNF148, FOXF2, NEUROD1, FGF2, F2R	198	581	13528	1.76394
GOTERM_BP_FAT	GO:0031280~negative regulation of cyclase activity	4	1.66667	0.0459351	GRM3, S1PR1, NPY2R, NPR3	198	55	13528	4.96896
GOTERM_BP_FAT	GO:0051350~negative regulation of lyase activity	4	1.66667	0.0459351	GRM3, S1PR1, NPY2R, NPR3	198	55	13528	4.96896
GOTERM_BP_FAT	GO:0007194~negative regulation of adenylate cyclase activity	4	1.66667	0.0459351	GRM3, S1PR1, NPY2R, NPR3	198	55	13528	4.96896
GOTERM_BP_FAT	GO:0051338~regulation of transferase activity	11	4.58333	0.046183	CALCA, PROK2, CERKL, VAV3, DGKG, MAP4K1, KIT, PKIA, FGF2, F2R, CBS	198	372	13528	2.02031
GOTERM_BP_FAT	GO:0042472~inner ear morphogenesis	4	1.66667	0.0480325	ITGA8, DLX5, TBX1, COL2A1	198	56	13528	4.88023
GOTERM_BP_FAT	GO:0060429~epithelium development	8	3.33333	0.0485743	HOXB4, S1PR1, ONECUT1, DLX5, PCDH8, GREM1, GLI3, TWIST1	198	227	13528	2.40787
GOTERM_BP_FAT	GO:0050804~regulation of synaptic transmission	6	2.5	0.0487048	BDNF, GRM3, SNCA, GRIN2A, OXTR, KIT	198	136	13528	3.01426
GOTERM_BP_FAT	GO:0051130~positive regulation of cellular component organization	7	2.91667	0.0492145	NTRK3, TIAM1, SNCA, OXTR, KIT, NGFR, PTX3	198	181	13528	2.64233
GOTERM_BP_FAT	GO:0019933~cAMP-mediated signaling	5	2.08333	0.0499338	S1PR1, CHRM2, NPY2R, ADRA1B, NPR3	198	95	13528	3.59596
