# Supplementary material for: Characterization of DNA Methylation Associated Gene Regulatory Networks During Stomach Cancer Progression
Source: Front Genet. 2019 Feb 4;9:711. doi: 10.3389/fgene.2018.00711 (PMC6369581; doi:10.3389/fgene.2018.00711)
Supplement: Supplementary file 4 [file Table_4.XLSX]

## Sheet: Sheet1
GO enrichment analysis of the genes linked to the specifically hyper-methylated probes
Category	Term	Count	%	PValue	Genes	List Total	Pop Hits	Pop Total	Fold Enrichment
GOTERM_BP_DIRECT	GO:0007268~synaptic transmission	14	14.433	2.14944e-07	MYO5A, KCNC4, DRD5, PCDHB3, KCNJ10, ACTN2, GABBR2, NPY5R, LIN7A, KCNS3, NPY, SLC5A7, CACNA1C, CACNA1A	88	407	16412	6.41523
GOTERM_BP_DIRECT	GO:0007204~positive regulation of cytosolic calcium ion concentration	7	7.21649	5.04738e-05	OPRM1, CALCA, ADRA1B, ADRA1A, OXTR, CACNA1C, CACNA1A	88	124	16412	10.5282
GOTERM_BP_DIRECT	GO:0001994~norepinephrine-epinephrine vasoconstriction involved in regulation of systemic arterial blood pressure	3	3.09278	0.000165527	DRD5, ADRA1B, ADRA1A	88	4	16412	139.875
GOTERM_BP_DIRECT	GO:0034765~regulation of ion transmembrane transport	6	6.18557	0.000320368	KCNS3, KCNC4, CLIC6, KCNJ10, KCNK12, CACNA1A	88	112	16412	9.99107
GOTERM_BP_DIRECT	GO:0007628~adult walking behavior	4	4.12371	0.000833022	KCNJ10, ZIC1, CACNA1C, CACNA1A	88	35	16412	21.3143
GOTERM_BP_DIRECT	GO:0019226~transmission of nerve impulse	3	3.09278	0.00598961	S1PR1, DRD5, CACNA1A	88	22	16412	25.4318
GOTERM_BP_DIRECT	GO:0007411~axon guidance	9	9.27835	0.00758172	TRPC4, ITGA5, LHX2, TEK, DPYSL5, CNTN1, ACTN2, CACNA1C, GDNF	88	537	16412	3.1257
GOTERM_BP_DIRECT	GO:0042755~eating behavior	3	3.09278	0.00831212	OPRM1, OXTR, NPY5R	88	26	16412	21.5192
GOTERM_BP_DIRECT	GO:0030154~cell differentiation	8	8.24742	0.00922333	FOXI2, PEG10, RARRES2, FOXE1, MAL, DLK1, FOXB1, ZIC1	88	444	16412	3.36036
GOTERM_BP_DIRECT	GO:0050796~regulation of insulin secretion	4	4.12371	0.0107311	KCNS3, NEUROD1, CACNA1C, CACNA1A	88	86	16412	8.67442
GOTERM_BP_DIRECT	GO:0048706~embryonic skeletal system development	3	3.09278	0.0124277	T, PAX7, DLK1	88	32	16412	17.4844
GOTERM_BP_DIRECT	GO:0001975~response to amphetamine	3	3.09278	0.0131843	DRD5, ADRA1B, OXTR	88	33	16412	16.9545
GOTERM_BP_DIRECT	GO:0042220~response to cocaine	3	3.09278	0.0139606	OPRM1, DRD5, OXTR	88	34	16412	16.4559
GOTERM_BP_DIRECT	GO:0045907~positive regulation of vasoconstriction	3	3.09278	0.0139606	ADRA1B, ADRA1A, OXTR	88	34	16412	16.4559
GOTERM_BP_DIRECT	GO:0030073~insulin secretion	3	3.09278	0.0147562	MYO5A, NEUROD1, CACNA1C	88	35	16412	15.9857
GOTERM_BP_DIRECT	GO:0007218~neuropeptide signaling pathway	4	4.12371	0.0156599	OPRM1, CALCA, NPY, NPY5R	88	99	16412	7.53535
GOTERM_BP_DIRECT	GO:0001996~positive regulation of heart rate by epinephrine-norepinephrine	2	2.06186	0.0158198	ADRA1B, ADRA1A	88	3	16412	124.333
GOTERM_BP_DIRECT	GO:0001997~positive regulation of the force of heart contraction by epinephrine-norepinephrine	2	2.06186	0.0158198	ADRA1B, ADRA1A	88	3	16412	124.333
GOTERM_BP_DIRECT	GO:0007631~feeding behavior	3	3.09278	0.0164046	CALCA, NPY, NPY5R	88	37	16412	15.1216
GOTERM_BP_DIRECT	GO:0006112~energy reserve metabolic process	4	4.12371	0.0169502	KCNS3, CACNA1C, CACNA1A, MT3	88	102	16412	7.31373
GOTERM_BP_DIRECT	GO:0071805~potassium ion transmembrane transport	4	4.12371	0.0206746	KCNS3, KCNC4, KCNT2, KCNK12	88	110	16412	6.78182
GOTERM_BP_DIRECT	GO:0032100~positive regulation of appetite	2	2.06186	0.0210379	OPRM1, NPY	88	4	16412	93.25
GOTERM_BP_DIRECT	GO:0014051~gamma-aminobutyric acid secretion	2	2.06186	0.0210379	TRPC4, CACNA1A	88	4	16412	93.25
GOTERM_BP_DIRECT	GO:0007155~cell adhesion	7	7.21649	0.023358	LAMA4, S1PR1, ITGA5, LSAMP, PCDHB3, CNTN1, ACTN2	88	417	16412	3.1307
GOTERM_BP_DIRECT	GO:0048562~embryonic organ morphogenesis	2	2.06186	0.0262286	FOXE1, NEUROD1	88	5	16412	74.6
GOTERM_BP_DIRECT	GO:0001992~regulation of systemic arterial blood pressure by vasopressin	2	2.06186	0.0262286	DRD5, OXTR	88	5	16412	74.6
GOTERM_BP_DIRECT	GO:0070588~calcium ion transmembrane transport	4	4.12371	0.0270383	OPRM1, TRPC4, CACNA1C, CACNA1A	88	122	16412	6.11475
GOTERM_BP_DIRECT	GO:0009653~anatomical structure morphogenesis	4	4.12371	0.0305694	FOXI2, PAX7, FOXE1, FOXB1	88	128	16412	5.82812
GOTERM_BP_DIRECT	GO:0043524~negative regulation of neuron apoptotic process	4	4.12371	0.031798	FOXB1, GDNF, CACNA1A, MT3	88	130	16412	5.73846
GOTERM_BP_DIRECT	GO:0001934~positive regulation of protein phosphorylation	4	4.12371	0.031798	RARRES2, RSPO1, TEK, MT3	88	130	16412	5.73846
GOTERM_BP_DIRECT	GO:0008542~visual learning	3	3.09278	0.0332681	ADRA1B, FOXB1, CACNA1C	88	54	16412	10.3611
GOTERM_BP_DIRECT	GO:0007200~phospholipase C-activating G-protein coupled receptor signaling pathway	3	3.09278	0.0332681	OPRM1, ADRA1B, ADRA1A	88	54	16412	10.3611
GOTERM_BP_DIRECT	GO:0016049~cell growth	3	3.09278	0.0379123	ADRA1B, ADRA1A, CACNA1A	88	58	16412	9.64655
GOTERM_BP_DIRECT	GO:0045199~maintenance of epithelial cell apical/basal polarity	2	2.06186	0.0416382	LHX2, LIN7A	88	8	16412	46.625
GOTERM_BP_DIRECT	GO:0045762~positive regulation of adenylate cyclase activity	2	2.06186	0.0416382	CALCA, DRD5	88	8	16412	46.625
GOTERM_BP_DIRECT	GO:0007267~cell-cell signaling	5	5.15464	0.044953	CALCA, TEK, ADRA1B, ADRA1A, CXCL6	88	252	16412	3.7004
GOTERM_BP_DIRECT	GO:0007613~memory	3	3.09278	0.046591	ITGA5, ITGA8, OXTR	88	65	16412	8.60769
GOTERM_BP_DIRECT	GO:0008217~regulation of blood pressure	3	3.09278	0.0491925	CALCA, NPY, CACNA1C	88	67	16412	8.35075
