# Supplementary material for: Characterization of DNA Methylation Associated Gene Regulatory Networks During Stomach Cancer Progression
Source: Front Genet. 2019 Feb 4;9:711. doi: 10.3389/fgene.2018.00711 (PMC6369581; doi:10.3389/fgene.2018.00711)
Supplement: Supplementary file 5 [file Table_5.XLSX]

## Sheet: Sheet1
GO enrichment analysis of the genes linked to the specifically hypo-methylated probes
Category	Term	Count	%	PValue	Genes	List Total	Pop Hits	Pop Total	Fold Enrichment
GOTERM_BP_DIRECT	GO:0046323~glucose import	4	2.01005	0.0003098	DRD1, HNF1A, TSC2, SORT1	175	13	16412	28.8563
GOTERM_BP_DIRECT	GO:0015701~bicarbonate transport	5	2.51256	0.000828134	SLC26A3, SLC4A11, CA6, CFTR, SLC4A1	175	40	16412	11.7229
GOTERM_BP_DIRECT	GO:0055085~transmembrane transport	17	8.54271	0.00136623	FXYD3, TRPM6, SLC44A2, SLC6A12, SLC9A2, AQP5, SLC7A9, CFTR, ABCA2, SLC16A3, LCN2, SLC11A1, SLC26A3, AZGP1, SLC22A6, SLC4A1, SLC39A4	175	643	16412	2.47948
GOTERM_BP_DIRECT	GO:0009617~response to bacterium	4	2.01005	0.00155516	NLRP6, SLC11A1, NOS2, DEFB1	175	22	16412	17.0514
GOTERM_BP_DIRECT	GO:0042116~macrophage activation	3	1.50754	0.00475576	CSF2, SLC11A1, EDN2	175	10	16412	28.1349
GOTERM_BP_DIRECT	GO:0055114~oxidation-reduction process	14	7.03518	0.00790985	XDH, HSD17B2, CYP2B6, FOXRED2, DUOX1, TYW5, ALDH3A1, PYCR1, DHFR, PLOD3, RRM2, TSTA3, NOS2, SURF1	175	571	16412	2.2994
GOTERM_BP_DIRECT	GO:0030178~negative regulation of Wnt signaling pathway	4	2.01005	0.0112823	RNF43, CSNK1E, TSC2, AXIN1	175	44	16412	8.52571
GOTERM_BP_DIRECT	GO:0061436~establishment of skin barrier	3	1.50754	0.0121641	CLDN4, KRT16, SFN	175	16	16412	17.5843
GOTERM_BP_DIRECT	GO:0006811~ion transport	6	3.01508	0.0207769	LCN2, SLC26A3, SLC6A12, SLC9A2, SLC7A9, SLC4A1	175	148	16412	3.80201
GOTERM_BP_DIRECT	GO:0032147~activation of protein kinase activity	4	2.01005	0.0304594	SLC11A1, TOM1L1, AXIN1, MARK2	175	64	16412	5.86143
GOTERM_BP_DIRECT	GO:1900740~positive regulation of protein insertion into mitochondrial membrane involved in apoptotic signaling pathway	3	1.50754	0.0307473	GZMB, SFN, TFDP1	175	26	16412	10.8211
GOTERM_BP_DIRECT	GO:0030593~neutrophil chemotaxis	4	2.01005	0.0329492	CCL20, EDN2, CSF3R, CXADR	175	66	16412	5.68381
GOTERM_BP_DIRECT	GO:0007155~cell adhesion	10	5.02513	0.03392	AZGP1, OLFM4, LAMB3, ITGB6, FERMT1, CSF3R, LAMC2, THBS2, LRFN3, APBA1	175	417	16412	2.24899
GOTERM_BP_DIRECT	GO:0071222~cellular response to lipopolysaccharide	5	2.51256	0.034062	LCN2, CSF2, CCL20, NOS2, NCL	175	115	16412	4.07752
GOTERM_BP_DIRECT	GO:0006954~inflammatory response	9	4.52261	0.0383021	HAVCR2, NLRP6, SLC11A1, ELF3, CCL20, C3, KRT16, ITGB6, NOS2	175	360	16412	2.34457
GOTERM_BP_DIRECT	GO:0007338~single fertilization	4	2.01005	0.0396225	ELSPBP1, GNPDA1, MST1R, OR1D2	175	71	16412	5.28354
GOTERM_BP_DIRECT	GO:0014065~phosphatidylinositol 3-kinase signaling	3	1.50754	0.0400402	ERBB3, TSC2, NYAP1	175	30	16412	9.37829
GOTERM_BP_DIRECT	GO:0051454~intracellular pH elevation	2	1.00503	0.0417421	SLC26A3, CFTR	175	4	16412	46.8914
GOTERM_BP_DIRECT	GO:0010629~negative regulation of gene expression	5	2.51256	0.0440805	HAVCR2, XDH, ERP29, NR0B2, NOS2	175	125	16412	3.75131
GOTERM_BP_DIRECT	GO:0042060~wound healing	4	2.01005	0.0454159	NLRP6, SLC11A1, CCL20, ERBB3	175	75	16412	5.00175
