# Supplementary material for: Characterization of DNA Methylation Associated Gene Regulatory Networks During Stomach Cancer Progression
Source: Front Genet. 2019 Feb 4;9:711. doi: 10.3389/fgene.2018.00711 (PMC6369581; doi:10.3389/fgene.2018.00711)
Supplement: Supplementary file 6 [file Table_6.XLSX]

## Sheet: Sheet1
Top 10 genes with the largest number of regulation gained
Stage I	Stage II	Stage III	Stage IV
IGF2	IGF2	IGF2	IGF2
OLFM4	ERBB2	ERBB2	ERBB2
ERBB2	CEACAM6	GSTP1	GSTP1
AGR2	GSTP1	BAMBI	GPX2
GSTP1	GPX2	EPCAM	TMEM176A
CEACAM6	TMEM176A	HDGF	CLDN3
GPX2	BAMBI	RPS12	EPCAM
LCN2	EPCAM	TMEM176A	REG4
REG4	CLDN3	CDKN1C	CDKN1C
DM075093	AK294004	CLDN3	LGALS4
Top 10 genes with the largest number of regulation loss
Stage I	Stage II	Stage III	Stage IV
MYH11	MYH11	MYH11	PSCA
SST	SST	SST	SST
PGC	TMEM59	ARHGDIB	MYH11
AGR2	RGS5	TMEM59	TMEM59
MAL	LGALS4	RGS5	LGALS4
LYZ	EPCAM	GREM1	EPCAM
GPX2	BC078172	EPCAM	PGC
LGALS4	GSTP1	BC078172	RGS5
TMEM59	XBP1	XBP1	GREM1
SLPI	PGC	GSTP1	LAMP5
